# Supplementary material for: Genome-wide analysis of the NAC transcription factor family in broomcorn millet (Panicum miliaceum L.) and expression analysis under drought stress
Source: BMC Genomics. 2020 Jan 30;21:96. doi: 10.1186/s12864-020-6479-2 (PMC6993341; doi:10.1186/s12864-020-6479-2)
Supplement: Supplementary file 1 — Additional file 1: Table S1. List of the NAC sequences in broomcorn millet. Table S2. Protein property of PmNAC proteins. Table S3. The structural features of motif 1–20. Table S4. Expression (FPKM) of PmNAC genes in different tissues. Table S5. Expression (FPKM) of PmNAC genes in response to drought treatment in broomcorn millet. Table S6. The gene ID of NAC members from Arabidopsis thaliana. Table S7. Sequences of primers used in qRT-PCR. [file 12864_2020_6479_MOESM1_ESM.xls]

## Sheet: Table S1
Table S1. List of the NAC sequences in broomcorn millet
PmNAC name	PmNAC protein ID	PmNAC protein sequence	PmNAC gene ID	PmNAC gene sequence
PmNAC001	GWHPAAEZ000871	MKIVVLLEIETLKMNKERLMKMAGAVRTGGKGTVRRKKKAVHKTATTDDKRLQSTLKRVGVNTIPAIEEVNIFKDDLVIQFLNPKELQDVLPGIINQLGPDNMEHLKRIAEEMQKQVAAAGAAAQAKEDNDDDVPELVPGETFEEVAQEAKA	GWHGAAEZ000829	ATGAAGATAGTGGTGCTGCTGGAGATCGAGACGCTGAAGATGAACAAGGAGAGGCTCATGAAGATGGCCGGCGCCGTCCGCACAGGCGGGAAGGGCACCGTGCGCAGGAAGAAGAAGGCTGTCCACAAGACGGCCACCACGGACGACAAGAGGCTGCAGAGCACGCTCAAGAGAGTAGGGGTCAATACCATTCCTGCAATCGAGGAGGTCAACATCTTCAAGGACGACCTCGTCATCCAGTTCTTGAATCCCAAAGAGCTACAAGATGTTCTGCCTGGGATCATTAACCAGTTGGGTCCTGACAACATGGAGCACCTGAAGAGGATTGCTGAAGAGATGCAGAAGCAGGTGGCTGCTGCTGGTGCCGCAGCACAGGCCAAGGAAGATAATGATGATGAT…
PmNAC002	GWHPAAEZ001122	MAAEDGSFRPRDDASSIVLLRSLRSGAVDLSFVHRADVCSAAPADLVANLEPVPGTDLDQGGYNAIWLFYCPKRFKNAQGKPSGHRQRAIAGDGTCWHSEAGPKPVKGLDGATLSNLSYGRKEEGSTRSFNRMGWCMTEYDEKHGGDHVLCKIYRSSSSLAKGGKSKPPTTQRSSGCKRKATADEPHSRPTKTSHKQACAGVDQEEFLLTDQQQMAMPSMLSAEEEQILDNTLFSFQELLGSPGYGEYGGISQPNTEFTMDELFSRSCGPQAAVAPMDTSFFEGLAF	GWHGAAEZ001008	ATGGCTGCGGAGGACGGCAGCTTCCGCCCTCGCGACGACGCGTCATCCATCGTCCTCCTGCGCAGCCTCCGCTCCGGAGCCGTCGACTTGAGCTTCGTCCACCGCGCCGACGTCTGCTCCGCCGCCCCCGCGGACCTCGTCGCCAACCTGGAGCCGGTGCCGGGCACCGATCTCGACCAAGGCGGCTACAACGCCATCTGGCTGTTCTACTGCCCCAAGCGATTCAAGAACGCCCAAGGCAAACCCAGCGGGCACAGGCAGCGCGCGATCGCCGGCGATGGTACCTGCTGGCACTCGGAGGCGGGCCCGAAGCCCGTCAAGGGTCTCGACGGCGCCACGCTCAGCAACCTATCCTACGGTCGCAAGGAAGAAGGCTCAACCCGTTCATTCAACCGCATG…
PmNAC003	GWHPAAEZ001482	MGVPVRRERDAEAELNLPPGFRFHPTDDELVEHYLRRKAAEQRLPVPIIAEVDLYKFDPWDLPERALFGTREWYFFTPRDRKYPNGSRPNRAAGNGYWKATGADKPVAPRGRTLGIKKALVFYAGKAPRGVKTDWIMHEYRLADAGRAAAAKKGSLRLDDWVLCRLYNKKNEWEKMQLGKDSAAGAVAKEEAMDMTTSHSHSQSHSHSWGETRTPESEIVDNDPFPELDSFPAFQDPAAAMMVPKKEPQADDGNKNSDLFVDLSYDDIQSMYSGLDMLPPPGEDFYSSLFASPRVKGNQPAGAAGLAPF	GWHGAAEZ001275	ATGGGAGTGCCAGTGAGGAGGGAGAGGGACGCGGAGGCGGAGCTGAACCTGCCGCCGGGGTTCCGGTTCCACCCGACGGACGACGAGCTGGTGGAGCACTACCTGCGCCGGAAGGCGGCGGAGCAGCGCCTCCCGGTGCCCATCATCGCGGAGGTGGACCTGTACAAGTTCGACCCCTGGGACCTGCCGGAGCGCGCGCTGTTCGGCACCAGGGAGTGGTACTTCTTCACGCCCAGGGACCGCAAGTACCCCAACGGCTCGCGCCCCAACCGCGCCGCCGGGAACGGGTACTGGAAGGCCACCGGCGCCGACAAGCCCGTCGCGCCGCGGGGGCGCACGCTGGGGATCAAGAAGGCGCTCGTGTTCTACGCGGGCAAGGCGCCGCGCGGGGTCAAGACC…
PmNAC004	GWHPAAEZ003467	MSFLYDLFVHPKLRRFSVSVCGYLFMSRHIIVFSEFVYFCGSVMMNVEKLKKMAGAVRTGGKGSMRRKKKAVHKTTTTDDKRLQSTLKRVGVNTIPGIEEVNIFKDDVVIQFVNPKVQASIGANTWVVSGTPQTKKLQDLLPSIINQLGPDNLDNLRRLAEQFQKQVPGASSAEAGASAGAAQDDDDDVPELVPGETFEEAAEEKKESS	GWHGAAEZ002722	ATGTCTTTCTTGTATGATTTATTTGTGCATCCTAAGTTACGCCGTTTTTCCGTTTCTGTGTGCGGTTACTTATTTATGTCACGACACATCATTGTATTTAGCGAGTTCGTTTACTTCTGTGGATCTGTTATGATGAATGTTGAAAAGCTCAAGAAGATGGCAGGTGCTGTGCGCACCGGTGGGAAGGGTAGCATGCGCAGGAAGAAGAAGGCAGTCCACAAGACTACAACCACAGATGACAAAAGGCTTCAGAGCACCCTGAAAAGAGTAGGAGTGAACACCATCCCTGGTATTGAAGAGGTCAACATCTTCAAGGATGATGTTGTTATTCAGTTTGTGAATCCTAAAGTGCAAGCTTCTATTGGTGCTAATACATGGGTGGTCAGTGGAACTCCACAG…
PmNAC005	GWHPAAEZ005902	MDDAPAAAAASAAAVSASTAAWPSPSGAAAVISSSSASGLRRFVLNLPPGYHFLPTDAELVVHYLRPRLANQRLPLPIFFDEHILHYHPGRLVGKLRSPLQFFLISLPLASDR	GWHGAAEZ004585	ATGGATGATGCTCCGGCAGCGGCGGCGGCCTCAGCTGCCGCCGTTTCCGCTTCTACTGCTGCATGGCCGTCACCATCAGGTGCTGCCGCCGTCATCAGCTCTTCCTCTGCTTCAGGCCTGAGAAGGTTCGTGCTGAACTTGCCTCCGGGCTACCACTTCCTCCCCACCGACGCCGAGCTCGTCGTCCACTACCTCCGCCCGAGGCTCGCCAACCAGCGGCTGCCCCTGCCCATCTTCTTCGACGAGCACATCCTCCATTACCATCCGGGTAGACTCGTAGGTAAGCTCCGATCCCCACTGCAATTTTTCTTAATTTCTCTACCATTGGCCAGTGACAGATAA
PmNAC006	GWHPAAEZ006267	MIMANPAMLPPGFRFHPTDEELILHYLSNRAANAGCPVDIIADVDIYKFDPWDLPSRAAYGDKEWYFFSPRDRKYPNGIRPNRAAGSGYWKATGTDKPIHRSATGESVGVKKALVFYKGRPPKGTKTNWIMHEYRLAADAHAAHTYRPMKFRTTSMRLDDWVLCRIYKKTSHASPMAVPPLSDHEQDEPCGFDENRPYAAPSAGMLVQQQVAYPALHAAPSSGEQRMPRVPSLTELFNDPSLAHFFEDGGVPDMARLDHHQHGGATLLGHPVNTSQLLINNGNIMPGQMDSSAASTSAAGDGAAAGKRKRSSETSTSAGTASAAKKPNGSCFGATFQISSGLQGSLGHHMLLHSNMGMN	GWHGAAEZ004841	ATGATCATGGCGAACCCGGCGATGCTGCCGCCCGGCTTCCGGTTCCACCCGACGGACGAGGAGCTGATCCTCCACTACCTCAGCAACCGCGCCGCCAACGCGGGGTGCCCCGTCGACATCATCGCCGACGTCGACATCTACAAGTTCGATCCATGGGACCTGCCATCCCGGGCGGCGTACGGGGACAAGGAGTGGTACTTCTTCAGCCCGCGCGACCGCAAGTACCCGAACGGGATCCGGCCGAACCGCGCGGCGGGCTCCGGCTACTGGAAGGCCACCGGCACGGACAAGCCCATCCACAGGAGCGCCACCGGCGAGAGCGTCGGCGTCAAGAAGGCGCTCGTCTTCTACAAGGGCCGCCCGCCCAAGGGCACCAAGACCAACTGGATCATGCACGAG…
PmNAC007	GWHPAAEZ006270	MSEVSVINQAEVQDAGQLDLPPGFRFHPTDEEIITHYLTHKALDHRFTSGVIGEVDLNKCEPWHLPGRAKMGEKEWYFFCHKDRKYPTGTRTNRATETGYWKATGKDKEIFRGRGILVGMKKTLVFYRGRAPRGGKTGWVMHEFRLEGKLPHPLPRSAKDEWAVCKVFNKELAARAEPMAAPGAELERIGSLGFISELLDNAELPPLTDPSFGGEVDEVVDFKGVASTSAHAAAPGASCLPVKMEEHAPLQYHNYHQQQQAPSMFYSSQYFSLPVVNSGDLTTPAIRRYCKAEQVTSGQTTSVLSPSRETGLSTDPNTTGGCAEISSAATPSSSHQFLHELDDPLLHVADFWKY	GWHGAAEZ004843	ATGTCTGAGGTGTCGGTGATAAACCAAGCGGAGGTGCAGGACGCCGGCCAGCTGGACCTGCCGCCGGGGTTCCGCTTCCACCCCACCGACGAGGAGATCATCACGCACTACCTCACCCACAAGGCCCTCGACCACCGCTTCACCTCCGGCGTCATCGGCGAGGTCGACCTCAACAAGTGCGAGCCATGGCATCTCCCAGGCAGGGCCAAGATGGGGGAGAAGGAGTGGTACTTCTTCTGCCACAAGGATCGCAAGTACCCGACGGGGACCCGGACCAACCGCGCCACGGAGACCGGATACTGGAAGGCCACCGGCAAGGACAAGGAGATCTTCCGGGGCCGCGGCATCCTCGTCGGCATGAAGAAGACCCTCGTTTTCTACCGCGGCCGCGCCCCGCGC…
PmNAC008	GWHPAAEZ008196	MDSMESCVPPGFRFHPTDEELVGYYLRKKVASQKIDLDVIRDVDLYRIEPWDLQEHCGIGYEEQNEWYFFSYKDRKYPTGTRTNRATMAGFWKATGRDKAVHDKSRLIGMRKTLVFYKGRAPNGQKSDWIMHEYRLETDENAPPQEEGWVVCRAFKKRTAYPARSMAMAWDSSYSYREVSVMGAAAAEAAAFVDPNVAYAQIRRQSKSARLKQEAELDGAAALLQYSSHLVELPQLESPSAPLAPNPSQASSADEVDGADSGRRGKKARYDRMATDWRALDKFVASQLSPAECGGGSLEATASVAAANNVGSQLDHGEDDDMAELLFLNSDGREEAERWTGLLGPAGGDGDFGLCVFEK	GWHGAAEZ006210	ATGGACTCCATGGAATCATGCGTGCCCCCTGGCTTCAGGTTCCACCCCACCGACGAGGAGCTCGTCGGCTACTACCTCCGGAAGAAGGTGGCCTCCCAGAAGATCGACCTCGACGTCATACGCGACGTCGATCTCTACCGCATCGAGCCATGGGATCTCCAAGAACACTGCGGGATCGGGTACGAGGAGCAGAACGAGTGGTACTTCTTCAGCTACAAGGACCGCAAGTACCCGACGGGGACGCGGACCAACAGGGCGACCATGGCCGGGTTCTGGAAGGCCACGGGGAGGGACAAGGCCGTGCACGACAAGAGCCGGCTCATCGGCATGAGGAAGACGCTCGTCTTCTACAAGGGCAGGGCGCCCAATGGGCAAAAGTCCGATTGGATCATGCACGAA…
PmNAC009	GWHPAAEZ008399	MNVDKLKKMAGAVRTGGKGSMRRKKKAVHKTTTTDDKRLQSTLKRIGVNTIPGIEEVNIFKDDVVIQFQNPKVQASIPANTWVVSGVPQTKSLQDLLPSIINQLGPDNLDNLRRLAEQFQKQVPGAETGASAAAQDDDDVPELVPGETFEEAAEEKEPEPEEKKES	GWHGAAEZ006346	ATGAATGTGGATAAGCTCAAGAAGATGGCGGGCGCTGTGCGCACCGGAGGAAAGGGAAGCATGCGCAGGAAGAAGAAGGCAGTTCACAAGACCACAACCACTGATGACAAGAGGCTTCAAAGTACTTTAAAAAGAATCGGAGTGAACACTATTCCTGGTATTGAGGAGGTCAACATTTTCAAGGATGATGTTGTGATCCAATTTCAGAACCCTAAAGTGCAAGCATCCATTCCTGCAAATACATGGGTAGTCAGTGGAGTACCACAGACGAAAAGTCTGCAGGACCTGCTGCCATCGATTATCAACCAACTGGGCCCTGATAACCTGGACAACCTTCGGAGGCTTGCGGAGCAGTTCCAGAAGCAGGTGCCTGGTGCTGAGACCGGTGCCAGTGCAGCT…
PmNAC010	GWHPAAEZ008519	MAQHRSRWRTSGARRPLLSCALMALLSFVAAGSVVLAEGIVFHVANRCPFPVWPASAPNTGHPVLAGGGFLVPPGKSRRVVAPVTWNGRFWARTGCNFTANGGVGAAAACLTGDCEGRLACNGSVGAPPATLVEVTAATAGGGAKAAVVACKSACLAFGLDAFCCRGAYATPAACRGSVYSRLFKDACPAYYSYAYDTTATTASGCRAREYVITFCPGSVREFQKPGAGASVPEDKDQKEPRPVRVARGGGWKPSGGGQVLRWPRKKGGFVAGRMVTMVFYDRVDGGDGVKSNWGMHEFLVPVHPRLTSLTDNKYIRVSIPLPSYCQFVTQKYYTPISASKTQKFYDLALYRLYILKSGDMESENGAGSSSSSQQMMPNAYDDFPESPAAVLPCPTLQP…	GWHGAAEZ006422	ATGGCGCAGCACCGCTCGCGGTGGCGGACCTCCGGCGCTCGTCGCCCCCTCCTCTCCTGTGCGCTCATGGCTCTCCTTAGTTTCGTGGCCGCAGGATCCGTCGTGCTCGCCGAGGGCATCGTCTTCCACGTGGCCAACAGGTGCCCGTTCCCGGTGTGGCCGGCGTCGGCGCCCAACACGGGCCACCCGGTGCTCGCCGGCGGCGGCTTCCTCGTGCCGCCGGGCAAGTCGAGGCGCGTCGTCGCGCCGGTCACCTGGAACGGCCGCTTCTGGGCCCGCACCGGGTGCAACTTCACCGCGAACGGCGGCGTGGGCGCCGCCGCCGCGTGCCTCACCGGCGACTGCGAGGGCCGGCTGGCCTGCAACGGGTCCGTGGGCGCCCCGCCGGCCACGCTCGTG…
PmNAC011	GWHPAAEZ042825	MEMEMMSAAQAATSQLPPGFRFHPTDEELILHYLRNRAASAPCPVPIIADVDIYKFDPWDLPSKALYGDGEYYFFSPRDRKYPNGIRPNRAAGSGYWKATGTDKPIHDSATGESVGVKKALVFYKGRPPRGTKTNWIMHEYRLGLAAANPLAAAYRPPSKFRNVSMRLDDWVLCRIYKKSGQASPMVPPLADYEHLQDHDDPSSAGFDDICSFYAPTSSSGATSTTASSAFIQQQQQPAALLPRLPKIPSISELFDEYAFAHIFDTAGPAEQDPLAVHPSLNQLLAVGDSAHSDLTTIYSLPPAAGGKRKATSMGPDEYAGMITAAAGQHHHPPAKSSRLNGSCLDAPQPASTLPATTSSVLGGGLNHHMLPQF	GWHGAAEZ031895	ATGGAGATGGAGATGATGTCCGCGGCGCAGGCGGCGACGTCGCAGCTGCCGCCGGGGTTCCGGTTCCACCCCACTGACGAGGAGCTCATCCTGCACTACCTCCGCAACCGCGCCGCCTCCGCGCCCTGCCCCGTCCCCATCATCGCCGACGTCGACATCTACAAGTTCGACCCATGGGACCTCCCATCCAAGGCGCTGTACGGCGACGGCGAGTACTACTTCTTCAGCCCGCGCGACCGCAAGTACCCCAACGGCATCCGCCCCAACCGCGCGGCGGGCTCCGGCTACTGGAAGGCCACCGGCACCGACAAGCCCATCCACGACAGCGCCACCGGCGAGAGCGTCGGCGTCAAGAAGGCGCTCGTCTTCTACAAGGGCCGCCCGCCCAGGGGCACCAAG…
PmNAC012	GWHPAAEZ043767	MRSMESTDSSSGSAPPRRQQQQQKQPGSAPDLPPGFRFHPTDEELVVHYLKKKAASAPLPVSIIAEVDLYKFDPWELPDKATFGEHEWYFFSPRDRKYPNGARPNRAATSGYWKATGTDKPILASTGSREKVGVKKALVFYRGKPPKGLKTNWIMHEYRLADAAGSTTAHRPPPGAGGGKATSLRLDDWVLCRTYKKTNKLGVGDHHQRSLECEDSVEDAMVAAYHTHAAPAVAAAGGGGAHGENYTSLLHHHSGHEDHFLDGLLTAEDAAGLSAGASSLSHLAAAARAAPSTTKQLLVPSSIPFNWLDASALAILPPTKRFHGYSGRDTATDGGMSLSSPSERNHLAAVGAGAVDNGASGGASAIPTFLNPLGVQAAATYHHHAILGTPVPPEAAAAA…	GWHGAAEZ032584	ATGAGGTCCATGGAGAGCACGGACTCGTCGTCCGGCTCGGCGCCACCGCGGCGGCAGCAGCAGCAGCAGAAGCAGCCGGGATCGGCGCCGGACCTCCCGCCGGGGTTCCGGTTCCACCCGACGGACGAGGAGCTCGTCGTCCACTACCTCAAGAAGAAGGCCGCCTCCGCGCCGCTGCCCGTCTCCATCATCGCCGAGGTCGACCTCTACAAGTTCGACCCGTGGGAGCTCCCTGATAAGGCGACCTTCGGGGAGCACGAGTGGTACTTCTTCAGCCCGAGGGACCGCAAGTACCCGAACGGAGCGCGGCCGAACAGGGCGGCGACGTCGGGGTACTGGAAGGCGACCGGCACCGACAAGCCCATCCTGGCGTCCACGGGCAGCCGCGAGAAGGTCGGC…
PmNAC013	GWHPAAEZ045000	MEGSAAAAGGGAGGGSKKEESLPPGFRFHPTDEELITYYLRQKIADGSFTARAIAEVDLNKCEPWDLPEKAKLGEKEWYFFSLRDRKYPTGVRTNRATNAGYWKTTGKDKEIYTGQLPATPELVGMKKTLVFYKGRAPRGEKTNWVMHEYRLHSKSPKPNKDEWVVCRVFAKSAGAKKYPSNNAHSRSHHHPYTLDMVPPLLPTLLQHDPFARGHHNPYMTPADLAELARFARGTPGLHPHIQPHPGTAAAYINPAAVAPPFTLSGGLSLNLGASPAMPSPPPPPATFHAMSMAMSQQIAPSGAGAAGNHHQVMAGGHQQQMAPAGLGGCVIAPGADAGFGADGAGARYQSLDVEQLVERYWPAGYQV	GWHGAAEZ033474	ATGGAAGGCTCAGCAGCAGCAGCAGGAGGAGGTGCTGGGGGAGGGTCGAAGAAGGAGGAGAGCTTGCCGCCGGGGTTCAGGTTCCACCCGACGGACGAGGAGCTCATCACGTACTACCTGCGGCAGAAGATCGCCGACGGCAGCTTCACGGCGAGGGCCATCGCCGAGGTCGACCTCAACAAGTGCGAGCCGTGGGATCTCCCGGAAAAAGCGAAGCTCGGTGAAAAAGAGTGGTATTTCTTCAGTCTAAGGGACCGAAAATACCCAACCGGTGTGCGAACAAATCGCGCAACTAATGCTGGTTACTGGAAGACAACAGGCAAGGATAAGGAGATCTACACCGGGCAACTACCAGCCACACCAGAGCTAGTAGGGATGAAGAAAACTCTGGTGTTCTAC…
PmNAC014	GWHPAAEZ045020	MEAPPPRRWPPGFRFSPTDEELVLYFLKRRIVSGRPSPYVADVDVYKSHPSHLPERSALQTGDRQWFFFSRMDRKYPNGSRASRTTGDGYWKATGKDRFICGGGRAVGNKKTLVYHHGRAPHGERSDWVMHEYTLLADALPPAAQGRETYALYKLFQKSGAGPKNGEQYGAPFREEDWLDGDEEGVTAAAPANSVPNNNNCPATVEEHAIADRELPIEDLDELLSQIGNDKEEFGEAQLDFSTPATSHGQSQGWLSEGGDKAEVLDASISSGAGVAAENTCTGLPLGDIEQLLMQMFDDQQNTELFLDLSTSVPQLQLQCDDHQVWLDAHREQEVCAPDPTTSSGAVVTAECTDTEFGGLEGLLLQIANDQDMVEPQSDLSGPIPYHNFNQVGIGDFHE…	GWHGAAEZ033491	ATGGAGGCCCCGCCGCCGCGTCGGTGGCCGCCGGGATTCCGCTTCAGCCCCACCGACGAGGAGCTCGTCCTCTACTTCCTCAAGCGCCGGATCGTCTCTGGACGCCCCTCCCCCTACGTCGCCGACGTCGACGTCTACAAGTCCCACCCCTCCCACCTCCCTGAGAGGTCGGCGCTACAGACGGGGGACAGGCAGTGGTTCTTCTTCAGCCGGATGGACCGCAAGTACCCCAACGGCTCGCGCGCCAGCCGCACCACGGGCGACGGCTACTGGAAGGCCACGGGGAAGGACCGCTTCATCTGCGGCGGCGGCCGAGCGGTGGGGAACAAGAAGACGCTCGTGTACCACCACGGGCGGGCCCCGCATGGGGAGCGCTCGGACTGGGTCATGCACGAGTAC…
PmNAC015	GWHPAAEZ045374	MEGDGGYPIGFRFKPKEDELVDYYLLPRLQGRPAVPNGSVVEANVYACHPETLINEHRGVGRQDEWYFLSPRARMYSNGVRPARKTLDGRGRWKASTATKEVAQVVVRNGVKFCKTVLNYFEGTPKKEARTKWLMLEITVPEYEIKLDRPGARNLLDEYVMCKIYVSPQHRKKCDEEEEEDEGTGSVCEEDEEACSSTQHGQVTEEPNLAEKQAGKRPMVEQPLQRGRAAPARKQARRGSIGSTQSSASTSNAAGPTELYYGGGPGQPTGAHYGLQLQAPATTQRPATGAYSGQAPATPPAGACGGQGLVQMPTLRPVIYQPFADPTGDPLGQMATMTRPPNPAARRQCFPGSPPPRHPGTAFTFRPQVYLQCFYDQNHRAVPQPPAYASSSQLQRQAA…	GWHGAAEZ033765	ATGGAGGGGGACGGCGGGTACCCGATCGGGTTCCGGTTCAAGCCCAAGGAGGATGAGCTCGTCGACTACTACCTCCTCCCCAGGCTGCAGGGCCGCCCCGCCGTGCCCAACGGCTCCGTCGTCGAGGCCAACGTGTACGCGTGCCACCCGGAGACGCTGATCAACGAGCACAGGGGCGTGGGGCGGCAGGACGAGTGGTACTTCCTGTCGCCGAGGGCTCGCATGTACAGCAACGGCGTGAGGCCGGCGCGGAAGACGCTGGACGGCCGCGGGCGGTGGAAGGCGTCCACGGCCACCAAGGAGGTGGCCCAGGTGGTGGTCCGCAACGGCGTCAAGTTCTGCAAGACCGTGCTCAACTACTTCGAGGGCACCCCCAAGAAGGAGGCCAGGACCAAGTGG…
PmNAC016	GWHPAAEZ045699	MPVRFRMGGDGRLPLGFRFRPTDEELLTHYLAPKAADAGFAPAAVREVDFYKAEPWDLLPAGGDGGEGGGSYFFCRRSVKFPSGLRTNRATRAGYWKSTGKDKVVLRQHGGGGTDSGRGEPLGLKKTLVFYRGRAPTGEKTNWVMHEYRLPSFDGCNGGKMMTAVGAEASNPEHANFFSDALAIAPADRHHGTEGHAAQGVLALQLNHEELLMNYSVSDYASAAAPASELLQQATLLRDDELRSDSDLLPQLLDYEGFPFLQDF	GWHGAAEZ034022	ATGCCCGTGCGTTTCAGGATGGGAGGTGACGGCCGTCTGCCGCTGGGTTTCCGGTTCCGGCCGACCGACGAGGAGCTGCTCACGCACTACCTCGCCCCGAAGGCGGCCGACGCCGGCTTCGCTCCCGCCGCGGTCCGCGAGGTCGACTTCTACAAGGCCGAGCCATGGGACCTGCTGCCGGCCGGAGGAGACGGCGGAGAGGGCGGCGGCAGCTACTTCTTCTGCAGGAGGAGCGTCAAGTTCCCGTCCGGCCTGAGGACCAACCGGGCCACGCGGGCCGGGTACTGGAAGTCCACGGGGAAGGACAAGGTGGTGCTGCGCCAGCACGGCGGCGGCGGGACCGACAGCGGCCGCGGCGAACCGCTGGGGCTGAAGAAGACGCTCGTGTTCTACAGGGGC…
PmNAC017	GWHPAAEZ045963	MTKITMGDQQQPQEMSIGDSLKLPPGFRFHPRDEEIITFYLTPKVFQRGFTCIAIGEVDLNRTEPWELPGKAKMGENEWYFFYQKDRKYPTGMRANRATEAGYWKATGKDKEIYRVTGGVAPPVIIGMKKTLVFYKGRAPRGEKTNWVMHEFRLEGNNKLPYPTSSSTSTTALKSSSASKDEWVVCRVFHKTTGIKKVPAPAPSSYDIAMACAGIDQSSIPMPMPMPMPMQYPILPDFTMDPAVPYYSAACASSMSVPPVMQPMAGMGSAGLHMNGTMFGNPMANASSMSFFHQMGMEAEGTSSFIATPESRPS	GWHGAAEZ034212	ATGACCAAGATAACCATGGGAGACCAGCAGCAGCCACAGGAGATGAGCATCGGCGATAGCCTCAAGCTACCTCCAGGGTTTCGGTTCCACCCCAGAGATGAAGAGATCATCACCTTCTACCTCACACCTAAGGTGTTCCAGAGGGGATTCACCTGCATCGCTATTGGAGAGGTCGACCTCAATAGGACAGAGCCATGGGAACTCCCAGGAAAGGCAAAGATGGGAGAGAATGAGTGGTATTTCTTCTACCAGAAGGACCGCAAGTACCCAACGGGTATGAGGGCGAACCGGGCCACGGAGGCTGGCTATTGGAAGGCTACTGGCAAAGACAAGGAGATCTATAGAGTCACAGGAGGGGTAGCCCCACCGGTGATCATTGGTATGAAGAAGACTCTCGTC…
PmNAC018	GWHPAAEZ047404	MVTAAATQRRDAEAELNLPPGFRFHPTDEELVAHYLCARAAGRSPPVPIIAEVDLYRFDPWDLPERALFGRREWYFFTPRDRKYPNGSRPNRAAGTGYWKATGADKPVQHGGRTVGIKKALVFYHGKPPRGVKTEWIMHEYRLADAGGKKPGNGSLRLDDWVLCRLYNKKNEWEKMQQQKEKAMESEASLSHSHSDTRTPESEIDDDTFPELGSLPEFDDMGPAPALVPAPGPAGAVLPKEEVQDFGNLGGDDWLAGINLDYLQMPGDADFFNNMLASPMAPKTEQDGGFPLF	GWHGAAEZ035267	ATGGTGACGGCGGCCGCGACGCAGCGCCGTGACGCCGAGGCGGAGCTGAACCTGCCCCCGGGCTTCCGCTTCCACCCCACCGACGAGGAGCTCGTCGCGCACTACCTCTGCGCGCGCGCCGCCGGGCGCAGCCCGCCCGTCCCCATCATCGCCGAGGTCGACCTCTACCGCTTCGACCCCTGGGACCTCCCCGAGCGCGCCCTCTTCGGCCGCCGCGAGTGGTACTTCTTCACGCCGCGGGACCGCAAGTACCCCAACGGCTCCCGCCCCAACCGCGCCGCCGGGACCGGGTACTGGAAGGCCACCGGCGCCGACAAGCCCGTCCAGCACGGGGGCCGGACCGTGGGGATCAAGAAGGCGCTCGTCTTCTACCACGGGAAGCCGCCGCGCGGGGTCAAG…
PmNAC019	GWHPAAEZ048725	MPSATSRLPNLPAGFRFHPTDEELIVHYLMNQASSLPCPVPIIAEVNIYQCNPWDLPAKALFGENEWYFFSPRDRKYPNGARPNRAAGSGYWKATGTDKAILSASTSENIGVKKALVFYGGKPPKGVKTDWIMHEYRLTGPNNKTAKRRGSSMRLDDWVLCRIHKKSNNFQFSDQDQEGSTVEEESLNNNMNGANDDHDHQFHQTMTMSKSYSITDLLNNIDYSALSQLLDGPAEADEPPLIYPTTAQTHQALLNYNNNVNNDSHFNSPQVDDARSDYVAPANCNDLKRKRMMATDGAESSFDDGSSNFSAIKLKLPSDSRSSGTSSYCNQQLVDTSGFHFQYSSLLSYPFLM	GWHGAAEZ036263	ATGCCGAGCGCGACTAGCAGGCTGCCTAACCTTCCAGCCGGGTTCCGCTTCCACCCCACAGATGAGGAGCTCATCGTCCACTACCTCATGAACCAGGCTTCCTCCCTCCCATGCCCTGTCCCCATCATCGCCGAGGTCAACATCTACCAGTGCAACCCATGGGATCTCCCTGCCAAAGCCTTGTTCGGAGAGAACGAGTGGTACTTCTTCAGCCCGAGGGATCGCAAGTACCCCAACGGCGCCCGCCCAAACCGTGCCGCCGGATCCGGCTACTGGAAGGCCACCGGCACCGACAAGGCCATCTTGTCCGCCTCGACGAGCGAGAACATCGGGGTCAAGAAGGCCCTTGTGTTCTACGGCGGTAAGCCTCCCAAGGGCGTCAAGACTGACTGGATCATG…
PmNAC020	GWHPAAEZ048834	MAPLLGPEIFSCGFRFNPTPLEAVTYYLPRLVAGAPLHEAVRPVVHHTDVYACEPADLARQFRPMPRTGHRFFFTSCWKGRTTVIKDGTGAKVGEIKKLRYKKRRAYTDWLMDGYSTCCSEDAVVGDRQYVFCNIYVSPRATPDSAARQESAAFFAPPAPAVIAQAAPPKRPAPQAAETPCPKRTRGAVAPTPPPPVVQPPAGSTASFAPPRPRVPNRAVAPPSPPSVTGSSPASAQPTAPLPIRLATPAPAPAPLRPLGQPKQQMPPPTVPVVRACHMPLQEVPAHHYRPQPSAQTKTMARDPFEAAEPIDEAEEERVVGASDLQSEESPAADQDDDWDEPIEEMVPTAEAEEEATANSEGSTMAEDAPDPASKESLDKICKVDQFACLLEAIG	GWHGAAEZ036331	ATGGCGCCGCTGCTGGGCCCGGAGATCTTCAGCTGCGGCTTCCGCTTCAACCCGACGCCGCTCGAGGCCGTCACATACTACCTGCCGCGCCTCGTCGCCGGCGCGCCGCTGCACGAGGCCGTCCGCCCCGTCGTCCACCACACCGACGTCTACGCCTGCGAGCCCGCCGACCTCGCCCGCCAGTTCCGCCCCATGCCCAGGACCGGCCACCGCTTCTTCTTCACCTCCTGCTGGAAGGGCCGCACGACGGTCATCAAGGACGGCACGGGAGCCAAGGTCGGCGAGATCAAGAAGCTCCGCTACAAGAAGCGTCGCGCGTACACGGACTGGCTCATGGACGGGTACTCGACGTGCTGCTCGGAGGACGCCGTCGTCGGCGACAGGCAGTACGTGTTCTGC…
PmNAC021	GWHPAAEZ048851	MRAYLRASAIATAPALAPAAAAAGDVGLGYGIAIAVGVLVLVSTVMLISYLCVLTKAGAAHAATLLAAAGPAAPSPAAAAAVPGLNVAAIDALYPKYPHVYGTGDDGGDCGDPCAICLGEFARGDALRRGPGCGHGFHACCAERWLRVSATCPVCRDSPVATPLAEAVPLAAHARSARCPGPGTASSSPTASSSEPQRAGKAGKVARAAGAGSWHSQGVTDVVDREEVKVGEMRKLRYRKGGAYTDWLMDEYSCCLQDAVVGDRRCVFCNIYVSPRAAPGSAARQESAAFFAPPAPAEPKRPAPQVAESPCPRMRGAAPTPPVVQPAAGCAAYFAPPRPCVPNRAVAPPSTPSVIRSSPAPAPTRLATPPSRTPAPPPPRPLGQPKQQICLGSVAPPST…	GWHGAAEZ036340	ATGCGCGCGTATCTACGCGCCTCGGCCATCGCCACAGCACCAGCGCTTGCTCCCGCCGCCGCCGCAGCGGGCGACGTGGGCCTCGGCTACGGCATCGCCATCGCGGTCGGCGTCCTCGTCCTCGTCTCCACCGTCATGCTCATCTCCTACCTCTGCGTCCTCACCAAGGCCGGCGCCGCGCACGCCGCCACGCTCCTCGCCGCCGCCGGACCCGCGGCCCCGTCCCCCGCCGCCGCAGCCGCCGTGCCGGGCCTCAACGTCGCCGCCATCGACGCGCTGTACCCCAAGTACCCGCACGTCTACGGCACCGGTGACGACGGCGGCGACTGCGGCGACCCGTGCGCCATCTGCCTCGGCGAGTTCGCGCGCGGCGACGCGCTGCGGCGCGGTCCCGGGTGC…
PmNAC022	GWHPAAEZ049161	MAAPFQPLPPGVYFNPSAEECVRDYLRPWNAGVRPGTDRIIVDVNIYSDRPDALVRGREPGFSRGFDYKWLMLTHCIRLCGGRGRGKARAKRDVATGGNWKVEQRAKGVAEHADGEDDPPAGGLRRTNGFYLGSGRGKGKKDAGVKTPWLMEELTTEEDEADAAGGWRGERLVKVFCKLYVSPRASDEKKMEIFGEDGVPFDREGKAKTLVVDLPAELFDAITESVYGAQGPGPAPPPPAPRVLGHRQGQPAAPPLLRVQYGETALRHHHGHAALPRVVHAHQHSHGEAHPGFLGNQRGQGAPRQIQGGPGHYYADEVQPQRRHVLDPYQTQEASPGFAFAGYYNRQDEVLYQYSAFVRLDPQQGEEMIPMEKKPRLEYDSLATQPQGGADSDRSSCVV…	GWHGAAEZ036550	ATGGCGGCACCATTCCAGCCTCTACCGCCGGGCGTCTACTTCAACCCGTCGGCGGAGGAGTGCGTGCGCGACTACCTGAGGCCCTGGAACGCGGGCGTGCGGCCGGGGACGGACCGGATCATCGTCGACGTGAACATCTACAGCGACAGGCCCGACGCGCTGGTGCGGGGGCGCGAGCCGGGCTTCTCGCGCGGGTTCGACTACAAGTGGCTCATGCTCACCCACTGCATCCGCCTGTGCGGGGGCAGGGGCCGCGGCAAGGCCCGCGCCAAGCGCGACGTCGCCACGGGCGGCAACTGGAAGGTGGAACAGAGGGCCAAGGGCGTCGCCGAGCACGCCGACGGGGAGGACGACCCGCCCGCCGGCGGCCTGAGGCGCACCAACGGCTTCTACCTCGGC…
PmNAC023	GWHPAAEZ050343	MISSCGTSELTDEKNKDSQTSASGHCPSCGHSLDSNPDMIGLPAGVKFDPSDQELIEHLESLVEEGGSRAHPLINDFIPTIQGDDGICYTHPENLPGVTRNGLSKHFFHRPSKAYTTGTRKRRRIQSERGSHGSEDVDEARWHKTGKTRPVIVGGRQKGCKKILVLYSNNGKQGKPKKTNWVMHQYHLGDQEEKDGELVVSKVFYQTQLRSTTATVEHHTLDGEKVAEASKAMQNVLPSFAADATAVTVAMVPQRQQKRQRQADGHCSFAPAKMSHEVGVVGSQVAGDQGEKRDNHHIPSQHNVLSDLYAKPVPAMSFHVGTPLNTVSTAISPEAQDRSVFLDSRFYYPAILRRNEKNQEQQQQQKVGRRSAVMEGLIIACQSASTEVGASPESKEVQQ…	GWHGAAEZ037402	ATGATCAGCAGCTGCGGCACCTCCGAGCTCACCGATGAGAAGAACAAGGACAGCCAGACCTCGGCTTCCGGGCACTGCCCAAGCTGTGGACACAGCCTCGACTCCAATCCGGACATGATTGGCCTTCCCGCTGGTGTCAAGTTTGATCCGTCAGATCAGGAGCTGATAGAGCACCTTGAGTCCTTGGTCGAGGAAGGAGGCTCCAGAGCTCACCCTCTCATAAATGACTTCATACCCACCATACAAGGAGATGATGGCATTTGCTACACTCATCCTGAGAATCTCCCAGGTGTGACAAGAAATGGCCTCAGCAAGCACTTCTTCCACAGGCCATCCAAAGCCTACACCACTGGCACAAGGAAGAGGAGAAGGATCCAGTCAGAGCGTGGATCGCATGGC…
PmNAC024	GWHPAAEZ050806	MTWCNGFNDVRAAVESSLSPTAAAAAAVGKKAAASLAVLVKMCPSCGHRAHYEQETTSIQDLPGLPAGVKFDPTDQELLEHLEGKAMPDSRKLHPLVDEFIPTIEGENGICYTHPERLPGVSKDGLVRHFFHRPSKAYTTGTRKRRKVHSGDGDDGGGETRWHKTGKTRPVLSHGRPRGYKKILVLYTNYGKQRKPEKTNWVMHQYHLGSDEEERDGELVVSKVFFQTQPRHCGSTAAAKEAVVAANIVTSSNALASHHQGGSVLREANGVDQFYNPGTMMGYQGVPNNRAPPAPGA	GWHGAAEZ037739	ATGACGTGGTGCAATGGCTTCAACGACGTGCGCGCCGCCGTGGAGAGCAGCCTGTCCCCGACCGCCGCCGCCGCCGCCGCCGTGGGCAAGAAGGCCGCCGCGTCGCTCGCCGTCCTCGTCAAGATGTGCCCGTCCTGCGGCCACCGCGCGCACTATGAACAGGAGACCACCTCGATCCAGGACTTGCCGGGCCTGCCGGCCGGCGTCAAGTTCGACCCAACGGACCAGGAGCTGCTGGAGCACTTGGAGGGCAAGGCGATGCCGGACTCCCGGAAGCTCCACCCCCTCGTCGACGAGTTCATCCCCACCATCGAGGGCGAGAACGGCATCTGCTACACGCACCCCGAGAGGCTCCCCGGCGTGAGCAAGGACGGGCTCGTCCGGCACTTCTTCCACCGG…
PmNAC025	GWHPAAEZ051322	MPLQTPLPPGGDDGLLALLRRKLAGEPLPAAGAHFHDADIYAADPATLTAAHRPAPPARKGEGGSWFFFTHVRPKSASDSRKSRRVGGGAGTWHSERAPRRVLDGEGNCVGHGQYFSYKRRAGKSCSARTDWYMVEFSEDQGADHERVRGGEPQLVLCKIYKAHAHSRSASGSASRPSSSASARKRKATDDRADLASAPVMSKRRLFDPPAPVLAVTPQEELSTLAWYLAAWQDNNSSTAIPDSALGSEQGMSHEKLSSEGHVDLVSAPVKAKRRLFGSPAPVPVVTSQEELSGIASWYYNLGAWQDTSSSSTAIPDSTLGSEPGTSQEKLSSEGWFDSQDNNNATADYAFGAEPEPSQEQDKMTPYKSIISFWMPETDETMSSLTAGDAPPAPTPDHC…	GWHGAAEZ038105	ATGCCTCTCCAGACGCCGCTCCCTCCCGGCGGCGACGACGGGCTCCTCGCCCTCCTCCGCCGGAAGCTAGCCGGCGAGCCCCTCCCCGCCGCCGGCGCGCATTTCCACGACGCGGACATCTACGCCGCCGACCCCGCCACGCTCACGGCGGCCCACCGCCCGGCCCCGCCGGCGAGGAAGGGGGAGGGCGGCTCCTGGTTCTTCTTCACCCACGTGCGGCCCAAGAGCGCCAGCGACAGCCGCAAGTCCCGCCGGGTCGGCGGCGGCGCGGGCACGTGGCACTCCGAGCGCGCGCCCCGGCGCGTTCTCGACGGCGAGGGCAACTGCGTCGGCCACGGCCAGTACTTCTCGTACAAGCGCAGGGCCGGCAAGAGCTGCAGCGCGAGGACCGACTGGTAC…
PmNAC026	GWHPAAEZ051940	MAQTSLPPGFRFHPTDVELVSYYLKRKIMGKKLIVDAISEVELYKFPPWDLPEKSSLRSKDLEWFFFCPRDKKYPNGSRTNRATPNGYWKTSGKDRTIMLNSRVVGMKKTLIFHEGKAPKGDRTDWVMYEYKMEDEDLVSAGFSKDAFVLCKIFKKSGLGPRIGEQYGAPFNEAEWDNAEAETSMFPLMTSSEVVNPMDGPHAQHAVLADIPAQQSVDGVVSGINTSNGVNDMYGPPDCDGFLLEELSRFLNDSPLCDSTRGESSGLPPMSEAEAHAFEVNTFGLYNELSGIAGLEGAPNNFSASNVAAADYMALPPDRELSTDDFIELNDLLASDPSFPSEFPAQNSQFMQYPPAQPTYNGHYDIAALSGTNFDAFPSDNGGFTADEATNYSYPTMQY…	GWHGAAEZ038566	ATGGCGCAAACTAGCCTGCCTCCTGGTTTTCGCTTCCACCCAACAGATGTTGAGCTTGTTTCCTACTACTTGAAGAGGAAGATCATGGGAAAGAAACTTATTGTAGATGCTATATCAGAGGTTGAACTGTACAAGTTTCCTCCATGGGACCTCCCTGAAAAGTCCTCTCTTCGAAGCAAAGATCTTGAATGGTTCTTCTTTTGCCCTCGTGACAAGAAATATCCTAATGGGTCTAGGACAAACCGTGCAACTCCAAATGGTTACTGGAAGACTAGTGGAAAAGATAGAACGATTATGCTTAACTCTCGTGTTGTTGGGATGAAGAAAACATTGATATTTCATGAAGGCAAGGCCCCTAAAGGTGACAGAACTGATTGGGTGATGTATGAATACAAAATG…
PmNAC027	GWHPAAEZ051986	MSRDLEDGQGAVDSVVAAAAAGGGEGRGEAPAAAGGGGGGDAHDNDVVMPGFRFHPTEEELIEFYLRRKVEGKRFNVELIAFLDLYRFDPWELPAMAVMGGKEWFFYVPRDRKYRNGDRPNRVTASGYWKATGADRMIRGENNRPIGLKKTLVFYSGKAPKGVRSSWIMNEYRLPPPATDADPLIPKSEISLCRVYKRSGIDDGHGQSSSSTKASSGRRISSRTSVPPTGRHGSSPSSTPLSPTQLSPTQQLSSFHLLQGECSSTSPPAPIMDQVVTVHSAPLLLPPPTRPCTYAPAAEIRSTAAVAPQRAQGAAAIPSSTYSLLNMAAGAAPMAGSSRPIDELSTLVGPSQAQAYANLSAVTGSHFLPLMPAPPPPMPQMTPLGALPMVPPPPSLTDK…	GWHGAAEZ038596	ATGAGCAGAGACCTCGAGGACGGGCAGGGCGCCGTCGACAGCGTTGTTGCGGCAGCAGCAGCTGGAGGAGGGGAGGGGCGTGGCGAGGCTCCGGCCGCGGCGGGCGGCGGTGGCGGCGGGGACGCCCACGACAACGACGTCGTGATGCCGGGCTTCCGTTTCCACCCCACGGAGGAGGAGCTGATCGAGTTCTACCTCCGGCGCAAGGTGGAGGGCAAGCGCTTCAACGTCGAGCTCATCGCCTTCCTCGACCTCTACCGTTTCGACCCATGGGAGCTCCCCGCAATGGCGGTGATGGGCGGGAAGGAGTGGTTCTTCTACGTGCCGAGGGACCGCAAGTACCGGAACGGCGACCGGCCGAACCGGGTGACGGCGTCGGGGTACTGGAAGGCGACGGGC…
PmNAC028	GWHPAAEZ052306	MTAETAAPEEQLRAQLEEQKIHEGDDPIVEDDDDEEDDDDEDDKDDDDAEGVDASGRSKQSRSEKKSRKAMLKLGMKAITGVSRVTVKKSKNMLFVISKPDVFKSPASDTYVIFGEAKIEDLSSQLQTQAAEQFKAPDMSSVLSKPEASTAAQDDDEAVDETGVEEKDIELVMTQATVSRAMALKALKASDGDIVSAIMELTN	GWHGAAEZ038844	ATGACGGCCGAGACCGCGGCGCCGGAGGAGCAGCTCCGCGCCCAGCTCGAGGAGCAGAAGATCCACGAGGGAGATGACCCGATCGTTGAGGATGATGACGACGAGGAAGATGACGATGATGAGGATGACAAGGATGATGATGATGCTGAGGGAGTTGATGCTAGTGGGAGATCCAAGCAGAGCCGCAGTGAGAAAAAGAGCAGGAAGGCCATGCTGAAGCTTGGCATGAAGGCCATCACTGGTGTAAGCCGTGTAACTGTCAAGAAGAGCAAGAATATGCTCTTTGTCATCTCCAAACCGGATGTCTTCAAGAGCCCCGCATCAGACACCTACGTGATCTTTGGGGAGGCCAAGATTGAGGACCTGAGCTCGCAGCTTCAGACACAGGCTGCAGAGCAG…
PmNAC029	GWHPAAEZ053844	MEEVRRRSIHRRSWTIKEATKDMRSGEWERRRMAYRMLQANAGLAEVDPWDLPTQFIMPKDQRTSSLRTHSGYWKEKEDEFTVIRSEGGGEGSSSASSSPSYEGVRRTLEFYEHNGTKTDWVMHEYNDLDDGEFLQVQEDVVIRKAGEDGGKGRRLSGPQRNASVEPWDVPKAGYYTSLLSRKTRQGRWEEIKSNDKLIAIRMGQLPVLQYAGLKRTLQFHHDNGTRVDWIMLEYHLVDEYNTHDLLLEGSMVFRKVIQIFKDAVEELERIWNGDDDDEECYIASLHLLRCIKFSSRENFARASSIKASSIPYSDPLGEREEKVKAYTNTFRDCLLGEVGQGDQSRVGKRKRTGAPEGRSKVWLYFTKFYTTDPDRVYAACHCCDRCYKGHSSSGTSHL…	GWHGAAEZ040044	ATGGAGGAGGTGCGCCGTCGAAGCATCCATAGGAGGAGCTGGACCATCAAGGAGGCGACGAAGGACATGCGCAGCGGGGAGTGGGAGCGGCGTCGCATGGCCTACCGCATGCTGCAGGCCAACGCCGGCCTCGCCGAGGTTGACCCATGGGATCTCCCGACGCAATTCATCATGCCGAAGGATCAGAGGACCTCGAGCCTGCGGACACATTCTGGTTACTGGAAAGAGAAAGAAGATGAGTTCACCGTGATCCGCTCCGAGGGAGGAGGAGAAGGTTCGTCCTCGGCCTCCAGCTCGCCGTCCTACGAAGGGGTTAGGAGGACCCTGGAGTTTTACGAGCATAACGGCACCAAGACGGACTGGGTCATGCACGAGTACAACGACCTCGACGATGGCGAG…
PmNAC030	GWHPAAEZ053845	MEGRVVNSPELNASVDPWDLPTPRYCTSSLSWKTSQGFWKETKSNDKLIAIRIGQLPVLQYAGLKRTFEFYLDNGTKMDWMMVEYHQVDEYNTRDLLLEGSMVFRKLIQIFKDALKELETMWNGDNDEEERYIGEREEEVKAHMSTLLRDCLLGEVVQGDQSRVGKRKRTGGALEGGSEVWLYFTKIYTTDPNRVYAVCHSCDRGYKGHSKNGTSHLKRHNKTCSSKHRKV	GWHGAAEZ040045	ATGGAGGGAAGGGTCGTCAACTCTCCGGAGCTCAACGCTAGTGTTGATCCGTGGGATCTTCCCACTCCACGCTACTGCACGAGCTCGCTGAGCTGGAAGACAAGTCAGGGGTTCTGGAAGGAGACTAAGAGTAATGACAAGCTCATCGCTATCCGTATCGGTCAGTTGCCGGTGCTGCAGTACGCCGGGCTGAAGAGGACCTTCGAATTCTACCTTGACAATGGCACCAAGATGGACTGGATGATGGTCGAGTACCACCAGGTCGATGAGTACAACACCCGCGACCTGCTTCTTGAGGGGAGCATGGTGTTTCGCAAGTTAATCCAAATTTTCAAAGATGCGCTCAAAGAGTTGGAAACAATGTGGAACGGGGACAATGACGAAGAGGAGCGCTACATC…
PmNAC031	GWHPAAEZ053846	MDVVGGGTMFDFSLPGSWLNDMLNDDDDDAPYSGGGTGGVDSLEAIDLSTATDKEVIGFVRAHYERCKEKNLCQPPAIDDAGRFNWPDPWELDRSWFIMSKKFGSDEKTRRGYWKEKDNEFTAIRGDQWQQPAQRRPVYIGFKRTLEFYMNDGTKTEWLMNEFAMIHQSDDGHFFLKEEVVISEVFKKDKDANLRPPPMHPQNFPREMANDNGDQQQGDREEAEPNRDNVAPHGDHPPRHGADLQAPTGKRMRSVDPSSSIRISESEVWQQLTRVYVEAPKEAGLSSSRRKDGKKLAYAVCHHCDRVLRASSRNGTSSLRRHAEGCQCRHSSQQARARDIVLQPGPSGGYAR	GWHGAAEZ040046	ATGGACGTGGTTGGAGGAGGAACGATGTTTGATTTCTCGTTGCCCGGCAGCTGGTTAAACGATATGCTGAACGACGACGACGACGACGCCCCGTACTCCGGCGGCGGCACCGGCGGCGTCGACTCACTGGAGGCCATCGACCTGTCCACGGCCACCGACAAGGAGGTCATCGGCTTCGTCCGCGCGCACTACGAGCGGTGCAAGGAGAAGAACCTCTGCCAGCCGCCGGCCATCGACGACGCCGGTCGCTTCAACTGGCCGGACCCTTGGGAACTTGACCGCTCGTGGTTCATCATGAGCAAGAAGTTCGGCTCCGACGAGAAGACGCGCCGGGGATACTGGAAGGAGAAGGACAACGAGTTCACCGCGATCCGCGGCGACCAGTGGCAGCAGCCGGCG…
PmNAC032	GWHPAAEZ054093	MLMSFLSMVEAELPPGFRFHPRDDELICDYLAPKLGGKVGFSGRRPPMVDVDLNKVEPWDLPAAASVGPREWYFFSLKDRKYATGQRTNRATVSGYWKATGKDRAVARRGALVGMRKTLVFYQGRAPKGRKTEWVMHEYRMEGALEQSSKFSSKDEDWVLCRVICKKKLPGGGASSKASRSLASNGGHDTAPTSSPPLPPLMDTTLAQLQAAMNTTAGSGAVEQVPCFSSFNNIASNSNTTAAAQPCYLPMVTGSHVMSFLDHGLPELGGCFDPLNCDKKLLKAVLSQFGGEVVPSLPHEMAAGTATATWMNHF	GWHGAAEZ040232	ATGTTGATGAGCTTCCTGAGCATGGTGGAGGCGGAGCTGCCACCGGGGTTCCGGTTCCACCCGAGGGACGACGAACTCATCTGCGACTACCTCGCGCCCAAGCTCGGCGGCAAGGTCGGGTTCTCCGGCCGCCGGCCGCCCATGGTCGACGTCGATCTCAACAAGGTTGAGCCATGGGATCTCCCCGCGGCAGCGTCAGTGGGCCCTAGGGAGTGGTACTTCTTCAGCCTCAAGGACAGGAAATACGCGACGGGGCAGCGGACGAACCGGGCCACGGTGTCGGGGTACTGGAAGGCTACCGGGAAGGATCGGGCCGTGGCGCGGCGAGGGGCATTGGTGGGGATGAGGAAGACGCTGGTGTTCTACCAGGGGAGGGCCCCCAAGGGGAGGAAGACGGAG…
PmNAC033	GWHPAAEZ054862	MGVPVRRERDAEAELNLPPGFRFHPTDDELVEHYLCRKAAGQRLPVPIIAEVDLYKFDPWDLPERALFGTREWYFFTPRDRKYPNGSRPNRAAGNGYWKATGADKPIAPRGRTLGIKKALVFYAGKAPRGVKTDWIMHEYRLADAGRAAAAKKGSLRLDDWVLCRLYNKKNEWEKMQLGKESAAGAVAKEEAMDMTTSHSHSQSHSHSWGETRTPESEIVDDPFPELDSFPAFQDPAAAMMVPKKEPHADDGNNNATKNSDLFVDLSYDDIQSMYSGLDMLPPPGEDFYSSLFASPRVKGNQPAGAAGLAPF	GWHGAAEZ040783	ATGGGAGTCCCGGTGAGGAGGGAGAGGGACGCGGAGGCGGAGCTGAACCTGCCGCCGGGGTTCCGGTTCCACCCGACGGACGACGAGCTGGTGGAGCACTACCTGTGCCGAAAGGCGGCGGGGCAGCGCCTCCCGGTGCCCATCATCGCGGAGGTGGACCTGTACAAGTTCGACCCCTGGGACCTGCCGGAGCGGGCGCTGTTCGGGACCAGGGAGTGGTACTTCTTCACGCCCAGGGACCGCAAGTACCCCAACGGCTCGCGCCCCAACCGCGCCGCCGGGAACGGGTACTGGAAGGCCACCGGCGCCGACAAGCCCATCGCGCCGCGGGGGCGCACGCTGGGGATCAAGAAGGCGCTCGTGTTCTACGCCGGCAAGGCGCCGCGCGGGGTCAAGACC…
PmNAC034	GWHPAAEZ054867	MAAGDDASSVALLRGLRSGAIDSAFVHRIDVCSAAPADLVADLEPVPGTDLAEDGYSSIWYFYCPKRYKNTQGKPSGHRQRAIAGGDTSWHSETRPKPVKGLDGATLCNLSYGRKEGTSRSFHRMGWCMTEYDDDEAGGGDGHVLCKVYRSSSSLARGMLKPSSSSTNPASSEQTAQRSSASKRKATADHPQARPNKISHAQACASTSSYACVDQDFYQHVDHQVQEPLLTDDRTMMPVGIDYESLFLAEEEQEQVLQNTLMTAEEEELQQNNLVTAEEQQLQQNTPFTMDGLLGGPGYDEYSSCSSSTQFTMDELFSRSSGCYGAPTAMAPPDAGFFEGLAF	GWHGAAEZ040786	ATGGCCGCGGGCGACGACGCGTCGTCCGTCGCCCTCCTGCGCGGCCTGCGCTCCGGTGCCATCGACTCCGCCTTCGTCCACCGCATCGACGTCTGCTCCGCCGCGCCTGCGGACCTCGTCGCCGACCTGGAGCCGGTGCCGGGAACCGATCTCGCCGAAGACGGCTACAGCAGCATATGGTATTTCTACTGCCCCAAGCGGTACAAGAACACCCAGGGCAAACCAAGCGGGCATAGGCAGCGCGCCATCGCCGGCGGCGACACGTCCTGGCACTCGGAGACGCGCCCGAAGCCCGTCAAGGGTCTTGACGGCGCCACGCTCTGCAACCTGTCCTACGGGCGCAAGGAGGGCACGAGCAGATCGTTCCACCGCATGGGATGGTGTATGACTGAATACGAC…
PmNAC035	GWHPAAEZ054966	MAAADDASSVALLRGLRSGAVDFAFVHRVDVCSAAPADLVANLEPVPGTDLAGDGGYSSVWYFYCPKRYKNAQGKPSGHRQRAIAGGDACWHSETRPKPVKGLAGATLCNLSYGRKEGSSRSFNRMGWCMTEYDEEGGDGHVLCKVYRSSSSLAKGKLKPSSSSTNPAASSEQTAAQCYSASKRKATADHPLARPSKISNAQACASNYSVVDQEFYHVDHQVQEPLLTDDQTMMPVGIDYESLFPAEEEQEQVQQNTLVTAEEEQFQQNNLVMAEETQLQRNNLVTAEEEQRQQNTPFTMDGLLGGPGYGEYGGSLGNTQVTMDELFSRSSGCYGTPTAMAPPDAGFFEGLAF	GWHGAAEZ040869	ATGGCCGCGGCCGACGACGCGTCGTCCGTCGCGCTCCTGCGCGGCCTGCGCTCCGGCGCCGTCGACTTCGCCTTCGTCCACCGCGTCGACGTCTGCTCCGCCGCCCCCGCGGACCTCGTCGCCAACCTGGAGCCGGTGCCGGGAACCGACCTCGCCGGAGACGGCGGCTACAGCAGCGTATGGTACTTCTACTGCCCCAAGCGGTACAAGAACGCCCAAGGCAAACCAAGCGGGCACAGGCAGCGCGCCATCGCCGGCGGCGACGCGTGCTGGCACTCGGAGACACGCCCGAAGCCCGTCAAGGGCCTTGCCGGCGCCACGCTCTGCAACCTATCCTACGGGCGCAAGGAGGGCTCGAGCAGATCGTTCAACCGCATGGGATGGTGTATGACTGAATAC…
PmNAC036	GWHPAAEZ056374	MAAAVVRAPSDHDLITFVLRPMAAAGTGQQGVGVGGFVHMADVYSVAPEKLAERYAPAPGTGGIWYFVCPARCRYRAAKAGALGEGCWTSETGGAVGPVRGPDDRRVGQSRALCYGARTAAPWTAITRHGWCMVELALDDQDGDGGGGGGEGDFVLCKLFRSPRNEASSATAAAAALAAVPALVSSCKRKAAGDNHPEAPPCVRQQLMQRSF	GWHGAAEZ041905	ATGGCGGCGGCCGTCGTCCGCGCCCCCAGCGACCACGACCTCATCACGTTCGTCCTGCGCCCGATGGCGGCCGCCGGGACCGGGCAGCAGGGCGTCGGGGTCGGCGGGTTCGTCCACATGGCCGACGTCTACTCCGTCGCGCCCGAGAAGCTCGCCGAGCGGTACGCGCCCGCGCCGGGCACCGGCGGGATCTGGTACTTCGTCTGCCCCGCGCGCTGCCGCTACCGGGCCGCCAAGGCCGGCGCTCTAGGTGAGGGGTGCTGGACCTCGGAGACAGGCGGCGCGGTCGGCCCCGTCAGGGGGCCCGACGACCGCCGCGTCGGGCAGTCGCGCGCGCTGTGCTACGGGGCCAGGACGGCGGCGCCGTGGACCGCGATCACCAGGCACGGCTGGTGCATG…
PmNAC037	GWHPAAEZ056976	MNVDKLKKMAGAVRTGGKGSMRRKKKAVHKTTTTDDKRLQSTLKRVGVNTIPGIEEVNIFKDDVVIQFVNPKVQASIGANTWVVSGTPQTKKLQDLLPSIINQLGPDNLDNLRRLAEQFQKQAPGASSAEAGASAGAAQGDDDDVPELVPGETFEEAAEEKKES	GWHGAAEZ042308	ATGAATGTTGACAAGCTCAAGAAGATGGCAGGTGCTGTGCGCACCGGTGGAAAGGGTAGCATGCGCAGGAAGAAGAAGGCAGTCCACAAGACTACAACCACAGATGACAAAAGGCTTCAGAGCACCCTGAAAAGGGTAGGAGTGAACACCATCCCTGGCATTGAAGAGGTCAACATCTTCAAGGATGATGTTGTTATTCAGTTTGTGAATCCTAAAGTGCAAGCTTCTATTGGTGCTAATACATGGGTGGTCAGTGGAACTCCACAGACAAAGAAGCTGCAAGATCTGCTTCCGTCGATTATCAATCAGCTTGGTCCTGACAACTTGGACAACCTGCGGAGGCTTGCGGAGCAATTCCAGAAGCAGGCCCCTGGTGCTTCAAGCGCTGAGGCTGGTGCT…
PmNAC038	GWHPAAEZ057404	MAAADGSLTKHGFPRGYRFVPTSLELISILSDQIRGRTLPPPLHTIFQDRFKDAAEHRYIYFFSVREFQKPGACAALPEDKDQKEPRPVRVARGGGWKPSGGGQVLRWPRKKGGFVAGRMVTMVFYDRVDGGDGVKSNWGMHEFLVPVHPRLTSLTDNKYIRVSIPLPSYYHSKILYTISTSKTQTVKVRLDT	GWHGAAEZ042622	ATGGCGGCAGCAGACGGGAGCTTGACGAAGCACGGGTTCCCGCGCGGGTACCGCTTCGTGCCCACCTCGCTGGAGCTCATCTCCATCCTCTCCGACCAGATCCGCGGCCGCACGCTCCCCCCGCCGCTCCACACCATCTTCCAAGACAGGTTCAAGGACGCCGCGGAGCACCGCTACATCTATTTCTTCAGCGTGCGGGAGTTCCAGAAGCCCGGGGCCTGCGCCGCCCTCCCCGAGGACAAGGACCAGAAGGAGCCGCGGCCGGTGCGCGTGGCCAGGGGCGGCGGCTGGAAGCCCTCCGGCGGCGGCCAGGTGCTGCGCTGGCCGCGGAAGAAGGGCGGCTTCGTCGCCGGGAGGATGGTCACCATGGTGTTCTACGACCGCGTGGACGGCGGCGAC…
PmNAC039	GWHPAAEZ059419	MTAQTAEELAAQIEQQKLEEQKTEAEEVVVEDEEDDDEDDDDDDKDDDEGQEGDASGKSKQSRSEKKSRKAMLKLGMKPITGVSRVTVKKSKNILFVISKPDVFKSPNSDTYVIFGEAKIEDLSSQLQTQAAEQFKAPDLSQMISKPETSGLGQEDNEEVDETGVEPKDIELVMTQASVSRPKAVKALKAAEGDIVTAIMELTN	GWHGAAEZ044052	ATGACGGCGCAGACCGCCGAGGAGCTCGCCGCCCAGATCGAGCAGCAGAAGCTCGAGGAGCAGAAGACCGAGGCAGAGGAGGTTGTCGTTGAGGATGAGGAGGATGACGATGAGGACGATGACGATGATGACAAGGATGATGATGAGGGACAAGAAGGTGATGCCAGTGGCAAATCAAAGCAAAGCAGGAGCGAGAAGAAGAGCCGCAAGGCCATGCTGAAACTTGGCATGAAGCCCATCACTGGTGTCAGCCGTGTCACCGTGAAGAAAAGCAAGAACATACTGTTTGTCATCTCCAAGCCCGATGTGTTCAAGAGCCCAAACTCAGACACCTATGTCATCTTCGGTGAGGCCAAGATCGAGGACCTCAGCTCCCAGCTGCAGACCCAGGCTGCGGAA…
PmNAC040	GWHPAAEZ059624	MIMANPAMLPPGFRFHPTDEELILHYLRNRAANAGCPVDIIADVDIYKFDPWDLPSRAAYGDKEWYFFSPRDRKYPNGIRPNRAAGSGYWKATGTDKPIHSSATGESVGVKKALVFYKGRPPKGTKTNWIMHEYRLAADAHAHAAHTYRPMKFRNTSMRLDDWVLCRIYKKTSHASPMAVPPLSDHEQDEPCGFDENRPYAVPSAAMLVQQVAHPALHAASSSGAQRMPRVPSLTELFNDPSLAHFFEDGGVPDMARLDQHQHHQYGCATLLGHPVTSQLLANNGNIMPGQMDSSDSTSAAGDGTAAGKRRRSSETSTSAGAASAAKKPNGSCFGATFQIGNGLQGSLGHHMLLHSNMGMN	GWHGAAEZ044185	ATGATCATGGCGAACCCGGCGATGCTGCCGCCCGGCTTCCGGTTCCACCCGACGGACGAGGAGCTGATCCTCCACTACCTCCGCAACCGCGCCGCCAACGCGGGGTGCCCCGTCGACATCATCGCCGACGTCGACATCTACAAGTTCGATCCATGGGACCTGCCATCCCGGGCGGCGTACGGGGACAAGGAGTGGTACTTCTTCAGCCCGCGCGACCGCAAGTACCCGAACGGGATCCGGCCGAACCGCGCGGCGGGCTCGGGCTACTGGAAGGCCACCGGCACGGACAAGCCCATCCACAGCAGCGCCACCGGCGAGAGCGTCGGCGTCAAGAAGGCGCTCGTCTTCTACAAGGGCCGCCCGCCCAAGGGCACCAAGACCAACTGGATCATGCACGAG…
PmNAC041	GWHPAAEZ060529	MATGFSSLISRHDSGPDPDHCPLAGRGRLTVQPPAPTRAEFSPPLPGRCEACVATEHTDGASQQSWPGLPRGVEFNPSDGDLLWHLAAEVGNGQAERHPFINNFIKSVDDDRGFSYTHPRDIPGVRQDGHASYFFHRRFESYSNEGDANISWKKIGISRSIILDGTLQGCKEVFVLYTDMMSDKGSQQTDWRLHQYHIRNIVKDEEELVLSKIFFESWDNLCELAEEACVEAEWDVSTPADSREKCTTCSNPRIYTETDELDHISLKERYRILLADKNTCPATVSARESSKTSLKRNQEVTAYKEDICSMLQFIQEISSAPPIIESNPMDDSYSSRLLGEDDSGFLSISGPSVCEVGCSHDPVEGNQVGGAATCGSESSELIVRKQGGLLADVKLEPAL…	GWHGAAEZ044830	ATGGCCACGGGCTTCAGTTCGCTGATTTCCCGCCACGACTCCGGCCCGGACCCTGACCACTGCCCCCTCGCCGGGCGTGGCCGACTCACGGTTCAGCCGCCGGCGCCGACACGCGCCGAGTTCTCGCCTCCCCTCCCCGGCAGGTGCGAAGCTTGCGTTGCCACCGAACACACCGATGGAGCTTCCCAGCAGAGTTGGCCAGGGCTACCAAGGGGTGTAGAATTTAATCCCAGCGATGGTGATCTTCTATGGCATTTAGCTGCAGAAGTTGGGAATGGTCAGGCTGAGCGCCATCCATTTATCAACAACTTTATTAAATCTGTTGATGATGATAGAGGATTTAGTTACACTCATCCTCGAGATATACCTGGTGTTAGGCAGGATGGACATGCATCATAT…
PmNAC042	GWHPAAEZ061463	MDSMESCVPPGFRFHPTDEELVGYYLRKKVASQKIDLDVIRDIDLYRIEPWDLQEHCGIGYEEQNEWYFFSYKDRKYPTGTRTNRATMAGFWKATGRDKAVHDKSRLIGMRKTLVFYKGRAPNGQKTDWIMHEYRLETDENAPPQASSPSHDLSSWVVCRAFKKRTAYPARSMAMAWDSSYSYREVSVMGAAAAEAAAFVDPNAAYAQIRRQSKSARFKQEAELDGAAALLQYSSHLIELPQLESPSAPLAPNPSQALSADEVDGADSGRRGKKARSDRMATDWRALDKFVASQLSPTECGGGSLEATASAAAANNVGSQLDHGEDDDDMAALLFLNSDGREEAERWTGLLGPAGGDGDFGLCVFEK	GWHGAAEZ045473	ATGGACTCCATGGAATCATGCGTGCCCCCTGGCTTCAGGTTCCACCCCACCGACGAGGAGCTCGTCGGCTACTACCTCAGGAAGAAGGTGGCCTCCCAGAAGATCGACCTCGATGTCATACGCGACATCGATCTCTACCGCATCGAGCCATGGGATCTCCAAGAACACTGCGGGATCGGGTACGAGGAGCAGAACGAGTGGTACTTCTTCAGCTACAAGGACCGCAAGTACCCGACGGGGACGCGGACCAACAGGGCGACCATGGCCGGGTTCTGGAAGGCAACCGGGAGGGACAAGGCTGTGCACGACAAGAGCCGGCTCATCGGCATGAGGAAGACGCTCGTCTTCTACAAGGGCAGGGCGCCCAATGGGCAGAAGACCGACTGGATCATGCACGAG…
PmNAC043	GWHPAAEZ061520	MGNLTCSICCARRAGELGAGATEGSKQSRSEKKSRKAMMKLGMKPVTGVSRITIKRAKNILFVVSKPDVFKSPTSETYVIFGEAKIEDLSSQLQAQAAQQFRMQDLSKAMAKQDAAAAAPADEEEEAVDETGIEPRDIDLVMTQASVSRAKAVKALKAHDGDIVSAIMELTA	GWHGAAEZ045517	ATGGGGAATCTGACGTGCAGTATCTGCTGTGCCCGCCGTGCAGGTGAGCTCGGTGCAGGGGCAACCGAGGGCTCCAAGCAGAGCCGGAGCGAGAAGAAGAGCCGAAAGGCCATGATGAAGCTCGGAATGAAACCCGTCACCGGCGTCAGCAGGATAACCATCAAAAGAGCCAAGAACATACTGTTCGTGGTGTCGAAGCCTGACGTGTTCAAGAGCCCGACGTCGGAGACGTACGTGATATTCGGCGAGGCCAAGATAGAGGACCTGAGCTCGCAGCTGCAGGCCCAGGCCGCGCAGCAGTTCAGGATGCAGGACCTCAGCAAGGCGATGGCCAAGCAAGACGCGGCGGCCGCGGCGCCGGCCGACGAGGAGGAGGAGGCGGTGGACGAGACCGGGATA…
PmNAC044	GWHPAAEZ061564	MKVPRMLGLPPSFLFAPKDGDVIAHYLLPRILGQPLPLDGLILDDDALSAPPWELLERNRRREGAFFFALDQVKSSNGSRQKCTCAGVGFWNRERTCIDGKKLRVPGLAGA	GWHGAAEZ045551	ATGAAGGTGCCGCGCATGCTTGGTCTCCCGCCGAGCTTCCTCTTCGCTCCCAAGGACGGCGACGTCATCGCGCATTACCTTCTTCCCCGCATACTGGGTCAGCCCCTCCCGCTGGACGGCCTTATCCTCGACGACGACGCGCTGAGCGCGCCGCCGTGGGAGCTCCTTGAGCGGAACAGGCGCAGGGAAGGCGCCTTCTTCTTCGCGCTGGACCAGGTGAAGAGCAGCAATGGCTCACGACAGAAGTGCACCTGCGCGGGCGTTGGGTTTTGGAACAGGGAGAGGACCTGCATCGACGGCAAGAAGCTGCGCGTCCCCGGCCTCGCCGGCGCGTAG
PmNAC045	GWHPAAEZ061655	MPLSSPRPLAMFCFTRVGPLFMCGSVDSLLHWSMNVDKLKKMAGAVRTGGKGSMRRKKKAVHKTTTTDDKRLQSTLKRIGVNTIPGIEEVNIFKDDVVIQFQNPKVQASIPANTWVVSGVPQTKSLQDLLPTIINQLGPDNLDNLRRLAEQFQKQVPGAETGASAAAQDDDDVPELVPGETFEEAEEKEPEPEEKKES	GWHGAAEZ045610	ATGCCCCTCTCCTCTCCCCGTCCTCTTGCCATGTTTTGCTTTACTAGGGTTGGACCGCTGTTTATGTGCGGTTCCGTCGATTCATTGCTCCATTGGTCGATGAATGTGGATAAGCTCAAGAAGATGGCGGGCGCTGTGCGCACCGGAGGAAAGGGCAGCATGCGCAGGAAGAAGAAGGCAGTTCACAAGACCACAACCACCGATGACAAGAGGCTTCAAAGTACTTTAAAAAGAATCGGAGTGAACACTATTCCTGGTATTGAGGAGGTCAACATTTTCAAGGATGATGTTGTGATCCAATTTCAGAACCCTAAAGTGCAAGCATCCATTCCTGCAAATACATGGGTAGTCAGTGGAGTACCACAGACGAAAAGTCTGCAGGACCTGCTGCCAACGATT…
PmNAC046	GWHPAAEZ061778	MEAAAAAGGGSSSSLVFRGCPLPPGFRFQPTDQEIIVYYLKRKIAAAAAAATSIIADVDIYKFDPWELPDKAVFGDGEWFFFSPRDRKYPNGARPNRAAGSGYWKATGTDKPILAPGGAHCLGVKKALVFYQGRSPKGTKTEWVMHEYRLLDTDLLTRPPTNSMRLDDWVLCRVRRKQHGVDDWPVHYSSEPTTTRDAAAVLPPEAVVPPATAYDDAGIDWMNSDGQLLHYLIGGDGRSPPDPPAGASAHPGGDSAPPPHSSLVSVLETIKRNLSFQAIDELYLLQPSKRANCMTVRGHDEQTSSFSISEADDEVFF	GWHGAAEZ045694	ATGGAAGCAGCAGCAGCTGCAGGCGGCGGGTCGTCGTCGTCTCTGGTGTTCCGCGGGTGCCCGCTGCCTCCCGGGTTCCGCTTCCAGCCCACTGACCAGGAGATCATCGTCTACTACCTCAAGAGGAAGATCGCCGCAGCAGCCGCCGCCGCCACCTCCATCATCGCCGACGTCGACATCTACAAGTTCGACCCATGGGAGCTCCCGGACAAGGCCGTCTTCGGCGACGGCGAGTGGTTCTTCTTCAGCCCTCGCGACCGCAAGTACCCCAACGGCGCCCGCCCCAACCGCGCCGCCGGCTCCGGCTACTGGAAGGCCACCGGCACCGACAAGCCCATCCTGGCGCCCGGCGGCGCCCACTGCCTCGGCGTCAAGAAGGCCCTCGTCTTCTACCAGGGA…
PmNAC047	GWHPAAEZ061804	MEASRFGFDPSLPPACKFDPTDADIVAYYLLPRAVGHSNPHAHAVIDADPCSCPPWELMRRHGHAGSDHAFFFGPTTKRGSHRANRTVPAGEGGGTWHGQTSVETGLVLVRRGGDGPEISLKYKKWQFSYLDSERRTTGWVMHEYMITDPLLPVPGAAISRISMDSKAKKKKQQQPTHAADKSALVNTGEGGCALLNAGEMVATSTTAQSPSLRAATMAEGN	GWHGAAEZ045715	ATGGAGGCTTCGCGGTTCGGCTTCGACCCCTCGCTGCCGCCGGCGTGCAAGTTCGACCCCACAGACGCTGATATCGTGGCGTACTACCTCCTCCCGCGCGCCGTCGGCCATTCGAATCCGCACGCGCACGCCGTCATCGACGCCGATCCCTGCAGCTGCCCACCCTGGGAGCTCATGCGCCGCCACGGCCACGCCGGCAGCGACCACGCCTTCTTCTTCGGTCCCACGACCAAGCGCGGCAGCCACCGCGCAAATCGCACGGTCCCCGCAGGGGAGGGCGGCGGCACGTGGCACGGGCAGACGAGCGTCGAGACTGGCCTCGTGCTCGTTCGCCGTGGGGGCGACGGCCCTGAGATCAGCCTCAAGTACAAGAAGTGGCAATTCTCGTACCTCGACAGT…
PmNAC048	GWHPAAEZ062194	MNRGHSSSSSKLINEKLEEHRISTAKHCPHCGEKIDSKPKDWVGLPAGVKFDPTDQELIEHLEAKVKDEGSRSHPLIDEFIPTIDGEDGICYTHPEKLPGVTRDGLSKHFFHRPSKAYTTGTRKRRKIQTECDVHKGETRWHKTGKTRPVMVNGRQKGCKKILVLYTNFGKHRKPEKTNWVMHQYHLGDLEEEKEGELVVCKIFYQTQPRQCSWSSERGAAAAAAMAATTVQEQRRRDSGSGSCSSRDHEVSATSFPAGYTVTTAVEMQQHMKQHSADHFSFAPFRKTFDQEVGIGGDQVPSNQLGRSEQQHAVQEHQPHRPVLATTAVPATAFLISRPSNPVSTIVPPAMQHTSVVLDHDQFHVPAILLHHHDKFQHQHQQQQPQQKLDRRSAGLEEL…	GWHGAAEZ046019	ATGAATAGGGGGCACAGCAGCAGCTCCTCGAAGCTCATCAACGAGAAGCTCGAGGAACACCGGATCTCCACCGCTAAGCACTGCCCCCACTGCGGCGAGAAAATCGACAGCAAGCCGAAGGATTGGGTGGGGCTGCCGGCCGGAGTCAAGTTCGATCCCACTGACCAGGAGCTGATCGAGCACCTCGAGGCGAAAGTGAAGGATGAAGGCTCGAGATCTCACCCTCTCATCGACGAGTTCATACCCACAATAGATGGGGAGGACGGCATATGTTACACCCACCCCGAGAAACTTCCAGGTGTGACCAGGGATGGCCTGAGCAAGCACTTCTTCCACCGGCCATCCAAGGCCTACACGACGGGCACGAGGAAGAGGAGGAAGATACAGACGGAGTGCGAC…
PmNAC049	GWHPAAEZ062909	MGDHQEQPQGRGGRDGLHLPPGFRFYPKDEEIITFYLIPKVNQRNFTCTAIGEVDFNRIEPWELSGKVKMGDKDWYFFYQKDRKYPTGTRINRATKGGYWKATGKDKEIYRAVAKEVMPLLVGMKKTLVFYKGRSPRGQKTDWVMHEFRLEGSGRVPYPTSSSTSTTSMESFTSDVDQWVVGRVFHKTTGMKRTPALSSYNLATTDDGTGQSSIPMPRPLPFPMLSDFMMDPMASYYSTMGTSSSLVPPAMSPLIGMGSIDLHMKNNLFGNPMAMVPPMSIYHGMGMGVVGDSGFMDALKSGPALMVSQKDTVMDPGQTNVAEISQMVSALVGASDFTDALKSEPSHMVSLKGTVMDRDQTNIAEISQMVSATPECVPTIDMDGIWKY	GWHGAAEZ046546	ATGGGAGACCACCAGGAGCAACCACAGGGGAGGGGCGGTAGAGATGGCCTCCATCTGCCTCCAGGATTCCGCTTCTACCCCAAAGATGAGGAGATAATCACCTTCTACCTCATACCCAAGGTGAACCAAAGGAACTTCACCTGCACTGCCATTGGAGAGGTCGACTTTAATAGGATAGAGCCATGGGAACTTTCTGGTAAGGTAAAAATGGGGGATAAGGATTGGTACTTCTTCTACCAGAAGGATCGCAAGTACCCAACGGGGACGAGGATCAATCGGGCCACGAAGGGCGGCTATTGGAAGGCAACAGGCAAGGACAAAGAGATCTATAGGGCTGTAGCAAAGGAAGTGATGCCGTTGCTTGTTGGCATGAAAAAGACACTCGTCTTCTACAAGGGT…
PmNAC050	GWHPAAEZ062934	MGDQHQQPPQQQQRMSGGGGLNMPPGFRFNPRDEEIITFYLTPKVQQRSFTCAAIGEINLNGVEPWELPGKANMGEKVWYFFNQKDRKYRKGIRMNRATKSGYWKATGKDKEIYRTTIGVVPPVLIGMKKTLVFYTGRAPNSQKTSWIMHEYRLEGDDDRHPYPAANSISTVIMKSSSASKDDWVVCRVFHKITWIKKEPASPPYNNAMDDIGIDQSSVRMPLPLEFPMLPDFMDPAGINYSITDVSSSSVPHVSPPGIAGVGITTLQTNNTSLGNSMAVAPQMPFYHQTNIGTVDASGFMAAPQGVPSLMVSQNDAGMSLDQTNAVDISSMVSIFPESTTTMDMDFLWKY	GWHGAAEZ046565	ATGGGAGATCAGCACCAGCAGCCGCCGCAGCAGCAGCAAAGGATGAGTGGCGGCGGCGGTCTCAATATGCCTCCAGGGTTCCGTTTCAATCCTAGAGATGAGGAGATCATCACCTTCTACCTCACACCTAAAGTGCAGCAAAGGAGTTTCACCTGCGCTGCCATCGGTGAGATTAACCTTAACGGCGTGGAGCCATGGGAACTCCCTGGTAAGGCGAATATGGGAGAGAAGGTGTGGTACTTCTTCAACCAGAAGGATCGTAAGTACCGAAAGGGGATAAGGATGAATCGGGCCACGAAGAGCGGTTACTGGAAGGCTACAGGCAAAGATAAGGAGATCTACAGGACCACAATAGGGGTAGTGCCACCGGTGCTCATTGGTATGAAGAAGACGCTTGTC…
PmNAC051	GWHPAAEZ063068	MGDHQEQSKEISGSDGSLELPPGFGFYPSDEEIITFYLMPKVHKRNFTCTAMGEVGFNKTEPWELPDKAKLGEKEWYFFYQKDRKYPTGTRANWATEGGYWKATGKDKEIYRDVVGVALPELIGMKKTLVFYKGRAPEGEKTDWVMHEFRLEGSSRLPAPHPARPPPPP	GWHGAAEZ046657	ATGGGAGACCACCAGGAGCAATCGAAGGAGATTAGTGGCAGTGACGGTAGCCTGGAGCTGCCTCCAGGGTTCGGCTTCTACCCTAGTGATGAGGAGATAATCACTTTCTACCTCATGCCCAAGGTCCACAAAAGGAACTTCACTTGCACCGCCATGGGAGAGGTCGGTTTTAATAAGACCGAGCCATGGGAACTTCCCGATAAGGCAAAATTGGGGGAGAAAGAATGGTACTTCTTCTACCAGAAGGACCGTAAGTACCCAACTGGGACGAGGGCAAACTGGGCCACGGAGGGCGGCTATTGGAAGGCCACTGGCAAAGATAAGGAAATCTATAGGGATGTAGTAGGGGTAGCACTGCCAGAACTCATTGGCATGAAGAAGACACTTGTATTCTACAAG…
PmNAC052	GWHPAAEZ065180	MTWCTSFNDVRAVENNLATAAAIAAAKKQQQASSHVNLIRTCPSCGHRAQYEQLQAAATIQDLPGLPAGVKFDPTDQELLEHLEGKARPDARKLHPLIDEFIPTIEGENGICYTHPERLPGVGKDGLIRHFFHRPSKAYTTGTRKRRKVHTDEQGGETRWHKTGKTRPVFTSGKLKGYKKILVLYTNYGKQRKPEKTNWVMHQYHLGSDEEEKDGELVVSKVFYQTQPRQCGSGSATTAKDVVPLAVSAATADHHHHHEHHHDGGNGGSNSMLKDAGIVNFYSPAALIGYNQAAPNSRAAAPAHLMPNFEVHTAGAAGFGP	GWHGAAEZ048235	ATGACATGGTGCACCAGCTTCAACGACGTGCGCGCCGTGGAGAACAACCTGGCCACCGCCGCGGCCATCGCTGCCGCCAAGAAGCAGCAGCAGGCGTCCTCCCACGTCAACCTCATCAGGACCTGCCCCTCCTGCGGCCACCGCGCGCAGTATGAGCAGTTGCAGGCGGCGGCGACGATCCAGGACCTGCCGGGGCTGCCGGCCGGCGTGAAGTTCGACCCGACGGACCAGGAGCTGCTGGAGCACCTGGAGGGGAAGGCGAGGCCGGACGCGCGCAAGCTCCACCCGCTCATCGACGAGTTCATCCCCACCATCGAGGGCGAGAACGGCATCTGCTACACCCACCCGGAGAGGCTTCCGGGTGTCGGCAAGGACGGCCTCATCCGACACTTCTTCCAC…
PmNAC053	GWHPAAEZ065221	MAGSPPRAPPATFASHPSFPELIDSYLRPRLDYGEKPGEFIQEADAYAAGPDQLTGQFPPATARDGEQAWYFFTRLKLKGGQRRGINRAVDTGEGRWSQQGGAHEVRSNIIGDHPQRENFVFVRKEDDKLVPSVRTRWSMVELRRDRSDMRALCKVYRCVIDPKAKADDGNPGAATAGERGGKEAEDEASAAAGVAAPGREEEDDEEIVAETTAGSPGRQKKAVGASAGAEKAKAPAEGEDVSAMSGSLQKFPPAPFASHPSDAELVYSYLRPSVVSGEKMGEFIHEADIYAARPNRLTTDLTLNSGATAASTGRQESVSESAGAATTLELFPGLGASPDAAEEAETPAEAAEEPEDPSKPRLHNFF	GWHGAAEZ048264	ATGGCCGGCTCCCCGCCCCGGGCGCCGCCTGCAACCTTCGCCTCGCACCCCTCCTTCCCGGAGCTCATCGACTCCTACCTGCGCCCTCGGCTCGACTACGGCGAGAAGCCGGGTGAGTTCATCCAAGAGGCTGACGCCTACGCCGCCGGCCCCGACCAACTCACGGGCCAGTTCCCGCCGGCGACCGCACGCGATGGGGAGCAGGCGTGGTACTTCTTCACGAGGCTGAAGCTCAAGGGCGGCCAAAGGCGCGGCATCAATCGTGCCGTGGACACCGGGGAGGGAAGATGGAGTCAGCAGGGGGGAGCGCATGAGGTGCGCTCCAACATCATCGGCGACCACCCGCAGCGTGAGAACTTCGTTTTCGTGAGGAAGGAGGACGACAAGCTGGTGCCGTCC…
PmNAC054	GWHPAAEZ065222	MPLNRFPFQLGFLPLPLSPSGRLPRPAATAMVRTLSAASKPPCAAFQSHPTDLELVNSYLRPFLETGKAAAFIHEGDVYAADPADLTRQFAPAVAQDGERTWYFFTPLRHKSVRGKRKARTVATGEGCWHNEAKSKPVCTAIHGKRQIGYRQSFSFIKKEGGSRVRTGWLMMELRLLKDDAGQGARAEEAALGNLVLCKVYRSPRNPEPSGSDPAPALKEEEAATDGDEESSAATADDDDDDDDDSSGAPGPAKKSDEQESSEATVAAPSRHNKADDEISGAAAAGAGREEKAAGDEDSGETSVASPARKRKAPDDESSGAVAAAPKRAPPGARAPPATEMQCPHCGTNLVVTLKISETKSETEIAKGEPGPGASDAAPRGEARGAPERKVRFHQFL	GWHGAAEZ048265	ATGCCTCTCAACCGGTTCCCATTCCAACTCGGATTCCTCCCCCTCCCCCTTTCCCCGTCTGGCCGTCTCCCTCGACCCGCCGCCACCGCCATGGTTCGCACCCTGTCGGCGGCCAGCAAGCCGCCGTGCGCGGCCTTCCAATCCCACCCCACCGATCTGGAGCTCGTCAACTCCTACCTCCGCCCCTTCCTCGAGACCGGCAAGGCCGCCGCCTTCATCCACGAGGGCGACGTCTACGCCGCCGACCCCGCCGACCTCACCCGGCAGTTCGCGCCGGCGGTCGCCCAGGACGGCGAGCGGACCTGGTACTTCTTCACCCCGCTGCGCCACAAGAGCGTCCGCGGGAAGCGGAAGGCGCGCACCGTGGCCACGGGGGAGGGGTGCTGGCACAACGAGGCC…
PmNAC055	GWHPAAEZ065223	MVVATRCTTGARPPPPPPDLATHPPEEELITSFLRPRLADADDGSGGAPRAFVHDADVYSAGPDELTRGFCPAVAGNGDRAWYFFSAVRTKTRNGQRRARTVGTGGGCWHAEAGAKPVVDAAGRCLGHRRSFSFVTRADGRRVRSGWLMVELGLDDADGVALCKIYFSPRARANGGAAVSAASSAGRKRKHAAADDPAASARQRRPTEAGAPRDAAVTADAESTQGGGGLADESSASFDDEDEDGLWKEGMFLSWWMRNRDRMMEEYGIVDRSDEELQKTLGLDKVMKLLNRDYGDSLLINKPSPPENP	GWHGAAEZ048266	ATGGTCGTCGCCACCCGCTGCACGACAGGGGCGCGCCCACCCCCGCCGCCGCCGGACCTAGCGACCCACCCTCCCGAGGAGGAGCTCATCACGTCCTTCCTCCGCCCCCGCCTCGCTGACGCCGACGACGGTTCCGGCGGCGCGCCGCGCGCGTTCGTCCACGACGCGGACGTCTACTCCGCGGGCCCCGACGAGCTCACGCGCGGGTTCTGCCCCGCGGTGGCGGGCAACGGCGACCGCGCGTGGTACTTCTTCTCCGCCGTGAGAACCAAGACACGCAACGGCCAGCGCAGGGCGCGCACCGTGGGCACCGGGGGAGGGTGCTGGCACGCGGAGGCCGGCGCGAAGCCCGTGGTCGACGCGGCCGGCCGGTGCCTAGGGCACCGGCGGAGCTTCTCG…
PmNAC056	GWHPAAEZ066135	MEASSSSSMASQLSLPPGFRFVPTDQEVIAYYLLRRIRGEPLPVGDILEDDPLSAPPWLLLGKHGRRRDAFFFAAGRAMNGRGSRQQRSCAGGGTWEGQGRRKGARGRDGERQRVRVGGEEIEWRKYALNFHEEGVKGSTGWVMHEYSITAPPSLAASPQRVYRIRLSGHGRNAQKRKRGELDWGSDDEEEEEYHYHGAARAATLPVPVVAEAVYAPFAGECQPAPPQPEPVDSLPVATVVDAGNGDPAGWTEAGAPADGASSAASTSPDQDLPALVDDGWDFMCSLSDLVPDFDFFPGAAAAGEIPSPTPMVPAA	GWHGAAEZ048914	ATGGAGGCATCATCATCGTCGTCCATGGCCTCCCAGCTGAGTCTCCCACCAGGCTTCCGCTTCGTGCCCACGGACCAGGAGGTCATCGCCTACTACCTCCTCCGTCGCATCCGGGGCGAGCCGCTCCCCGTCGGCGACATCCTCGAGGACGACCCGCTGAGCGCGCCGCCGTGGCTCCTCCTCGGGAAGCACGGGCGGAGGCGGGACGCCTTCTTCTTCGCGGCGGGCCGGGCCATGAACGGCAGGGGCAGCCGCCAGCAGCGGAGCTGCGCGGGCGGCGGGACCTGGGAGGGCCAGGGCAGGCGGAAGGGCGCCAGGGGCCGCGACGGCGAGAGGCAGCGCGTGCGCGTGGGCGGCGAGGAGATCGAGTGGCGGAAGTACGCGCTCAACTTCCACGAG…
PmNAC057	GWHPAAEZ066494	MTAMSECTSQAAPGDEAEYNEEYLGVPGVRFAPTDGDLIVHYLRRKLRDEPLPTGTGLVIDCRDAYAEHPKKLVPKLGESSNGAWYLFSPRDRKYAGGMRPKRDTGDGEGHWKAVGAEKEVLGGADGKEVIGAKRGLTFHEHLNQVDALGKRKRVKNTAKPTKWKMVEFVSSNSSRAARDDTVPEPMLLNDYVLCKITKRSLRRAVERGPAQGEKENDDDNGKEEQALDGGGESQEKHLTEQQPAGGGGAGVQGEEQRPPTRGGAGSHGNQQQPTADASSGGHMAAPALPVDDYRGAQAQAASGGGAGSSADEQPQPTPEAPKGAAPTAALHNKRVPSHGGIGNYGDGGANPWDWELSDSL	GWHGAAEZ049159	ATGACGGCGATGTCTGAATGTACGTCGCAGGCGGCGCCCGGCGACGAGGCGGAGTACAACGAGGAGTACCTGGGCGTCCCCGGCGTCCGCTTCGCCCCGACGGACGGTGACCTCATCGTCCACTACCTCCGGCGGAAGCTGCGCGACGAGCCGCTCCCCACCGGCACCGGCCTCGTGATCGACTGCCGCGACGCCTACGCGGAGCACCCCAAGAAGCTCGTGCCCAAGCTGGGCGAGAGCAGCAACGGCGCCTGGTACCTGTTCTCGCCGCGGGACCGCAAGTACGCCGGAGGGATGCGACCGAAGCGGGACACGGGCGACGGCGAGGGCCACTGGAAGGCGGTCGGAGCGGAGAAGGAGGTCCTCGGCGGCGCCGACGGCAAGGAGGTGATCGGGGCA…
PmNAC058	GWHPAAEZ066926	MAAAGLPPGYRFYPTEEELICFYLRNKLDSLRDDIERVIPVVDVYSVDPCQLPDIHSMLCGGAGEGEPWFYFCPRQEREARGGRPSRTTPSGYWKAAGTPGVVYSSDDRRAIGVKKTMVFYRCRAPSGAKTKWKMNEYRALQYYYAAPAAAGTDGSSSSAAAAAARPNVPPQLRSEFSLCRLYTKSGTLRQFDRRPLADAAAGVVPGEDPGPSTAAAASPPDDDDGSGSSMQQQQQQLVAERGSADDPYGDDAAILDALLYWPGD	GWHGAAEZ049495	ATGGCCGCCGCCGGCCTCCCCCCGGGGTACCGCTTCTACCCGACGGAGGAGGAGCTCATCTGCTTCTACCTGCGCAACAAGCTCGACAGCCTCCGCGACGACATCGAGCGCGTCATCCCCGTCGTCGACGTCTACTCCGTCGACCCGTGCCAGCTCCCAGATATTCACAGCATGCTGTGCGGCGGCGCCGGGGAGGGGGAGCCGTGGTTCTACTTCTGCCCGCGGCAGGAGCGGGAGGCGCGGGGCGGGCGGCCCAGCCGGACGACTCCGTCGGGGTACTGGAAGGCCGCGGGGACGCCCGGGGTCGTTTACTCCTCCGACGACCGCCGCGCCATCGGGGTAAAGAAGACCATGGTGTTCTACCGCTGCCGCGCGCCGTCGGGGGCCAAGACCAAGTGG…
PmNAC059	GWHPAAEZ067134	MAQTSLPPGFRFHPTDLELCSYYLKRKIMGKKLLVEAISEVELYKYAPWDLPDKSCIQSRDMEWYFFCPRDKKYANGSRTNRSTPFGFWKSTGKDRTIVLNTRIVGMKKTLIFHEGKAPRGDRTDWVMYEYRMEDNELDVAGFSKDAYLLCKIFKKSGLGPRIGEQYGATFNEEEWDTVNTETAFPLMPCPSSEVLGATNEPPSQHTVASTSSIVTEPHVLTVASADGLPFEFSASSITTIDELHVHTLRHNGSGMIAANCASDVLDACDPTEFGVISLEEIDKWVSLNASADNDGGASEKPAGLPDISEAEAQALEMNSDYCYNELVRLVESGVSTANSLSPGYVNTECLNPPMISGLGAVDDYLEINDLFPPGETASLELPAPESQFRQYPLEQCPH…	GWHGAAEZ049614	ATGGCACAAACTTCCCTTCCACCTGGATTTCGCTTCCATCCAACAGATCTTGAGCTTTGTTCATACTACTTAAAAAGAAAAATCATGGGAAAGAAACTGCTTGTCGAAGCTATATCAGAGGTTGAGCTGTACAAATACGCTCCCTGGGATCTTCCAGATAAATCTTGTATCCAGAGCAGAGATATGGAATGGTACTTCTTTTGTCCTCGTGACAAGAAATATGCAAATGGCTCTAGGACAAATCGTTCAACACCATTTGGATTCTGGAAATCTACTGGGAAAGATAGAACTATTGTGCTTAACACTCGCATTGTGGGGATGAAGAAAACATTGATTTTTCATGAAGGCAAGGCACCAAGAGGTGATCGAACTGATTGGGTGATGTATGAATATCGAATG…
PmNAC060	GWHPAAEZ067191	MSGRHENGHGAAAAAAAAAAAAGGGGGRAGDGGGDAHEDDLVMPGFRFHPTEEELIEFYLRRKVEGKRFNVELITFLDLYRYDPWELPAMAAIGEKEWFFFVPRDRKYRNGDRPNRVTASGYWKATGADRMIRAENQRPIGLKKTLVFYSGKAPKGVRSSWIMNEYRLPPDDTDRYQKTEISLCRVYKRTGIDDGHGHPSARSTPSRRAAAQQDIKQASSSSTPTPPTTPSKIMHLLHGECTSPPATRNHAAAHNKAAAAAAQRQLPTKPCNEGGYQLPATSSAASAAADQQQVGTAAMPSSYEQSRNANAFANTYSLLSLVNAAAIDELSTLVGHGPPAYFNHQAGGGHSHSFLPLPTTPSSQPMALGTLPVSLAAISDKIWDWNLIPDAAAGDYSSA…	GWHGAAEZ049659	ATGAGCGGGAGGCACGAGAACGGGCATGGCGCCGCGGCTGCCGCGGCGGCGGCGGCTGCGGCGGCAGGAGGAGGAGGAGGCAGGGCGGGGGACGGCGGCGGCGACGCGCACGAGGACGACCTGGTCATGCCGGGGTTCCGGTTCCACCCCACGGAGGAGGAGCTCATCGAGTTCTACCTCCGCCGGAAGGTTGAGGGCAAGCGCTTCAACGTCGAGCTCATCACCTTCCTCGACCTCTACCGCTACGACCCGTGGGAGCTCCCAGCAATGGCCGCGATTGGGGAGAAGGAGTGGTTCTTCTTCGTGCCGCGGGACCGCAAGTACCGGAACGGGGACCGGCCGAACCGGGTGACGGCGTCGGGGTACTGGAAGGCCACGGGCGCCGACCGGATGATCAGG…
PmNAC061	GWHPAAEZ067566	MEGRPGGSWRMQGPAGAPVAGLPIGFRFRPTDEELLLHYLRRKALACPLPAGIIPDADLVRLHPWDLLPPAGGGDADGERFFFHRPATRCWRKGGGAARAAGTGVWRPSGKEKLVFSPRCKRPVGTKRTLVFCRGRARGAARTDWAMHEYRLLPAGLHPFHGCAAAANPTATHVSCHGAAADWVVCRIFKRTKPAAHRGRGDDDAEERPSSPSSASSCVTDTSETGDEEHDDDEGSSSSCSVASN	GWHGAAEZ049929	ATGGAGGGGCGGCCTGGTGGCTCGTGGCGGATGCAGGGGCCCGCCGGGGCGCCCGTCGCGGGGCTGCCCATCGGCTTCCGCTTCCGCCCCACCGACGAGGAGCTGCTGTTGCACTACCTCCGCCGCAAGGCGCTCGCCTGCCCGCTCCCCGCCGGCATCATCCCCGACGCCGACCTCGTGCGCCTCCACCCGTGGGACCTCCTGCCGCCAGCAGGCGGCGGCGACGCCGACGGGGAGCGCTTCTTCTTCCACCGCCCGGCGACGCGGTGCTGGCGGAAGGGCGGCGGCGCGGCCAGGGCGGCCGGCACCGGCGTCTGGAGGCCGTCCGGGAAGGAGAAGCTCGTCTTCTCGCCGCGGTGCAAGCGCCCCGTCGGCACCAAGCGGACGCTCGTCTTCTGC…
PmNAC062	GWHPAAEZ067729	MADEEPNLIAEEDGADHLPAGDLGGFDPTEDELVLHFLRPQLRGFPPRVAGAVLEADPCGAAPWELLARYGLREHGHFFAARGRGRPFVRRAVAGAGAWMHSSTRAGRSVTDLGVVVRWSRVKFCFYARGAGQGQQRSTGWVMDEYEITDPRCYRRCDEEGKEEDYWVLCRVRKSKRPAAAAAASPPAR	GWHGAAEZ050048	ATGGCGGATGAGGAGCCGAATCTGATCGCCGAGGAGGACGGAGCAGACCACCTGCCGGCCGGCGACCTCGGCGGGTTCGACCCGACGGAGGACGAGCTGGTGCTCCACTTCCTGCGCCCGCAGCTGCGCGGGTTCCCGCCGCGCGTGGCGGGCGCCGTGCTGGAGGCGGACCCCTGCGGCGCGGCGCCGTGGGAGCTGCTCGCGCGGTACGGCCTGCGGGAGCATGGCCACTTCTTCGCGGCGCGCGGGCGCGGACGGCCCTTCGTGCGCCGCGCCGTCGCGGGCGCCGGCGCCTGGATGCACAGCTCCACCCGCGCCGGGCGGTCCGTCACGGACCTCGGCGTCGTGGTGCGCTGGAGCCGGGTCAAGTTCTGCTTCTACGCGCGGGGCGCCGGGCAG…
PmNAC063	GWHPAAEZ068154	MSSSLSPLDSSPAAEVPLAPGFRFHPTDEELVSYYLRRRVLGRRLRVDAIAEVDLYRLEPWDLPSLSRIRSRDAQWYFFARLDRKVAGAGAGGRGGPGNRTNRATPRGYWKTTGKDREVYHRGKAVGMKKTLVFHAGRAPKGERSNWVMHEYRLLDADGPQDLHVVCRIFQKHGSGPQNGAQYGAPYMEEEWEEEDDAIENAPASATSAGMATITCTVDEESNGEDENGYCKTNEIAQAHGMLSSPEMAPLKAQGSKDTSEGSCADGVISLEEIIQEPSSTINAENIGGSEGQNATDDNFSVDDLLSACPRKDNDYVGQDGTLNGSYPADGDYNTHWPLRAYSNQNYANGTLSAEEFFDTQNDSNGNTNSEYQQADGFPAPHQVDGSMVFYDAPYDYNL…	GWHGAAEZ050334	ATGAGCAGCAGCCTGTCACCGCTTGACTCCTCGCCGGCGGCGGAGGTCCCCCTCGCCCCGGGCTTCCGCTTCCACCCCACCGACGAGGAGCTCGTCTCCTACTACCTCCGCCGCCGCGTCCTCGGCCGCCGCCTCCGCGTCGACGCCATCGCCGAGGTCGACCTCTACCGCCTCGAGCCCTGGGACCTCCCCTCCCTCTCCCGCATCCGGAGCCGCGATGCCCAGTGGTACTTCTTCGCGCGCCTCGACCGCAAGGTCGCCGGGGCCGGCGCCGGCGGCCGGGGAGGCCCGGGGAACAGGACCAACCGCGCCACGCCGCGGGGATACTGGAAGACCACGGGAAAGGACCGCGAGGTCTACCACCGCGGCAAGGCCGTCGGGATGAAGAAGACGCTCGTC…
PmNAC064	GWHPAAEZ068302	MGLRDIELTLPPGFRFYPSDEELVCHYLHSKVANERIAGAGGAMVEVDLHTHEPWELPDVAKLSTNEWYFFSFRDRKYATGLRTNRATKSGYWKATGKDRVIHNPKVAGRAVVGMRKTLVFYRGRAPNGIKTSWVMHEFRMENPHTPPKEDWVLCRVFYKKKADAMDYAMDSEQDVAMPHSADHPSYSPPFPALGSGHYHLPPPPSSDHHGGAGAGSLNDFPAAMALLHHQHSSMFNFPAQPHDGGNVLAAAAAGSRDGSGGGDQCGSGVLMDLGLDEHYNYNYNSLMQM	GWHGAAEZ050446	ATGGGCCTGAGGGACATCGAGCTGACGCTCCCGCCGGGGTTCCGGTTCTACCCCAGCGACGAGGAGCTGGTGTGCCACTACCTGCACAGCAAGGTGGCTAACGAGCGGATCGCCGGCGCCGGCGGGGCCATGGTGGAGGTGGATCTGCACACCCACGAGCCCTGGGAGCTCCCTGACGTTGCGAAGCTGAGCACGAACGAGTGGTACTTCTTCAGCTTCCGCGACCGCAAGTACGCGACGGGGTTGCGCACCAACCGCGCCACCAAGTCCGGCTACTGGAAGGCCACCGGCAAGGACCGCGTCATCCACAACCCCAAGGTTGCCGGCCGCGCCGTCGTCGGCATGCGCAAAACCCTCGTCTTCTACCGCGGCCGCGCCCCCAACGGCATCAAGACCAGC…
PmNAC065	GWHPAAEZ069000	MKGSVSAASLSFSIPILGSFIPSRCFRIRFGGTCSLGECDSQVSCCIASFWNVWIVVVDEWPGLPKGVKFDPSDQELVWHLLAKIGTVGVEPHPFIDEFIPTIDSNEGLCCTHPQKLPGVKQDGSVSHFFHRTFKAYTTGTKKRRKVNTDELGEVRWNKTGKTKPVVIGGTHLGCKKIMVMYASNVKGGKQKKTNWVMHQYHVGTGEDEKDSEFVVSKLFYQQQPKTGEKISEGMGDHMEPVYAAVDLADCPPLMDLSSLPLEEDNSNQETVQNSEHNFDQANSHCEAKDKEDINHPASGKAEDEDSHPSQDPKWWEGESQFMLNSQQLAECMSICDEFLQSQNSSGSGDETGKSRPCLAEYAQLPADDLKKDLEECQKLDDSNDTNLELECTPEFRLS…	GWHGAAEZ050946	ATGAAGGGGTCGGTATCAGCCGCTTCTCTCTCTTTCTCTATCCCCATTCTTGGCAGTTTTATTCCCTCCAGGTGCTTCAGGATTCGGTTTGGTGGGACTTGCAGTCTTGGAGAGTGCGATTCACAAGTCTCATGTTGCATCGCTTCATTCTGGAATGTTTGGATCGTGGTTGTTGATGAGTGGCCTGGTTTGCCAAAAGGTGTGAAATTTGATCCATCAGACCAGGAATTGGTGTGGCATTTGCTAGCGAAAATTGGGACAGTGGGTGTCGAACCTCATCCATTTATCGATGAATTTATTCCCACTATTGATTCAAATGAGGGCTTATGCTGTACTCATCCACAGAAACTCCCAGGAGTTAAGCAAGATGGAAGTGTATCACACTTCTTCCACAGGACA…
PmNAC066	GWHPAAEZ069765	MDTFSHVPPGFRFHPTDEELVDYYLRKKVASNKIDLDVIKDVDLYKIEPWDLQEKCKIGMEEQNEWYFFSHKDKKYPTGTRTNRATTAGFWKATGRDKPIYTKNCLVGMRKTLVFYRGRAPNGQKSDWIMHEYRLETTENGTTPEEGWVVCRVFKKRVATVRRMADGAPCWFDDHVAGFMPDLGSPRQLMMHHHPASASAAYGGQQLYHCKPELEYHHLLPSQEAAFLQQLPQLESPKPPAYIAQGSCSLQSSDEASRYTAQQPAMDPAYMAAGDDSVTDWRVLDKFVASQLFSHGDGTSKEAGYSNPAQVFKAENKQPEQSLDYASTSANGGGEAGLWK	GWHGAAEZ051505	ATGGACACTTTCTCCCATGTGCCCCCTGGATTCCGTTTCCACCCCACCGACGAGGAACTCGTCGACTACTACCTGAGGAAGAAGGTGGCGTCGAACAAGATCGACCTCGACGTCATAAAAGACGTCGATCTGTACAAAATTGAGCCTTGGGATCTCCAAGAGAAGTGCAAGATCGGGATGGAGGAGCAGAACGAGTGGTACTTCTTCAGCCACAAGGACAAGAAGTACCCGACCGGCACCCGCACCAACCGGGCGACCACCGCCGGCTTCTGGAAGGCCACGGGGCGGGACAAGCCCATCTACACCAAGAACTGCCTCGTCGGGATGAGGAAGACGCTCGTCTTCTACCGCGGCCGCGCGCCCAACGGCCAGAAGTCCGACTGGATCATGCACGAGTAC…
PmNAC067	GWHPAAEZ070201	MLWPGLPAGVKFDPSDSELLEHLEEKIGLGGSKPHVLIDEFIPTIDNDEGICYSHPENLPGIKTDGSNAHFFHRLSKAYNCGKRKRRRIISCGDNTVTDDHVRWHKTGRSKPIYDNGVKKGWKEIMVLYKSSQRGGKPDRAHWVMHQYHLGEEEDEKDGDLVVSRIFYQMPNKSTEVSETETAYDEPDASASVIGPKTPKTNIPQPRHPDNSPCETEQNASILQDPVTHINFLWNHCGVQKWLDQCKPVLKNA	GWHGAAEZ051818	ATGCTGTGGCCTGGCCTACCTGCTGGAGTCAAGTTTGATCCATCTGATTCGGAGTTGCTTGAACATTTAGAAGAAAAAATTGGCCTGGGAGGTTCGAAGCCACATGTGCTCATTGATGAATTTATTCCAACTATAGATAACGATGAAGGAATCTGCTATTCACATCCTGAAAATCTTCCCGGTATCAAAACAGATGGTAGCAATGCTCATTTCTTCCATAGACTTTCAAAAGCCTATAATTGTGGCAAGCGCAAGCGTCGAAGGATCATAAGCTGCGGTGATAACACTGTTACTGATGACCATGTGAGATGGCACAAGACAGGGAGATCCAAACCCATATATGACAATGGTGTTAAGAAAGGTTGGAAGGAGATAATGGTGCTGTACAAAAGTTCGCAA…
PmNAC068	GWHPAAEZ070306	MGEKEWYFFCVKDRKYPTGLRTNRATESGYWKATGKDREIFRGKALVGMKKTLVFYTGRAPRGGKTGWVMHEYRLHGKHAAGSSSLIPSIRAGASKDEWVLCRVFKKSIEPPVVAGGKRSSGACMEVAADVMGPSMSTADDLATCALPPLMDVSGGSSGAAMSLSAAAAAGIELPPPSQHVTCFSNALEGQFLNPPFLLPSAGPAAADHLAMAASASPFLASMMQAQYDGAAGVGGMVHELLQEGGGWYSKLGERERLSGGASQDTGLTSEVNPAEISSRQHMDHHGASLWGY	GWHGAAEZ051901	ATGGGGGAGAAGGAGTGGTACTTCTTCTGCGTCAAGGACCGCAAGTACCCGACGGGGCTGAGGACGAACCGGGCCACCGAGTCCGGCTACTGGAAGGCGACGGGCAAGGACCGGGAGATCTTCAGGGGCAAGGCCCTCGTCGGCATGAAGAAGACGCTCGTCTTCTACACGGGGAGGGCGCCCAGGGGCGGCAAGACCGGCTGGGTCATGCATGAGTACCGCCTCCACGGCAAGCACGCCGCCGGCAGCAGCAGCCTGATCCCCTCGATCAGAGCTGGCGCGTCAAAGGACGAGTGGGTGCTCTGCAGGGTGTTCAAGAAGAGCATCGAGCCGCCGGTGGTGGCTGGCGGCAAGAGGTCGTCGGGCGCGTGCATGGAGGTGGCGGCGGACGTCATGGGG…
PmNAC069	GWHPAAEZ070592	MAAAACVAGLPPGLLFAPEDEVAVEHYLLPRLLGWALPVDGLILDDDPLSAPPRELLERNGRREEAFFFAEGQARCGKGTRQRRTCAGGGWWEGQKTCAEGDKLRVPGGGGGEAAWRKKALNFHCGGAGNKGSTGWVMHEYAVTAPEDLARSPLRLYHIRLSSYGRKQSGAMEVPRELGLPPGFLFAPEDGDVVAHYLLRRVLGQPLPLDGLILDDDPLSAPPWELLERNGRREDAFFFALGQARSSKGSRQKRTCAGGGFWNGERTCVDGEKMRVPGLGGAELMEWRKRALSFQHAGDKGSTGWVMHEYAITAPDHLAESQLRLYRIRFSGHGKKRKRAEADPSAGEAAPSAARRRVAEDDTLLDVLMPSSDPICSSTVLADQADGNGVNWAELHATV…	GWHGAAEZ052122	ATGGCGGCGGCGGCGTGCGTGGCCGGACTCCCGCCGGGCCTCCTCTTCGCCCCCGAGGACGAGGTGGCGGTGGAGCACTACCTCCTTCCTCGCCTCCTGGGCTGGGCGCTCCCGGTCGACGGCCTCATCCTCGATGACGATCCGCTGAGCGCGCCGCCGCGGGAGCTCCTCGAGCGGAATGGGCGCAGGGAGGAGGCCTTCTTCTTCGCGGAGGGGCAGGCGAGGTGCGGGAAGGGCACGCGGCAGAGGCGGACCTGCGCGGGCGGCGGCTGGTGGGAGGGCCAGAAGACGTGCGCGGAGGGCGACAAGCTGCGCGTCCCCGGCGGCGGCGGCGGGGAGGCCGCGTGGAGGAAGAAAGCGCTCAACTTCCACTGCGGCGGCGCCGGCAATAAGGGAAGC…
PmNAC070	GWHPAAEZ071950	MHPSCSPLTVPPGFRFHPTDEELLYYYLRKKVAYEPIDLDVIREIDLNKLEPWDLKDRCRIGTGPQDEWYFFSHKDKKYPTGTRTNRATTAGFWKATGRDKAIFLGNAGRKIGLRKTLVFYTGRAPHGKKTDWIMHEYRLDDDNAEVPITEDGWVVCRVFMKKSIQRGFGQKGVVVAAGDDDELQSFHHSAGGATTVDQKLGLHQLMHGCFPAFDPSMHLPHLTSAEAPPLGAPALFMSGTPPAAAVNPLDMGSAPHNLAKLTASCGTAGDMLLNGADRFVSAGADWSILDKLLASHQNLDQLFHGKLGGTAVGVPHHYQQQQLMGLSASTLQRLPLHYLGCDAADLKFSM	GWHGAAEZ053130	ATGCATCCGAGCTGCTCTCCTCTGACAGTGCCTCCGGGCTTCCGGTTCCACCCGACTGACGAGGAACTCCTCTACTACTACCTGAGGAAGAAGGTCGCTTATGAGCCCATAGATCTTGATGTCATTAGGGAGATTGACCTCAACAAGCTTGAACCCTGGGATCTCAAAGATCGGTGCAGGATTGGAACGGGGCCTCAGGATGAGTGGTACTTCTTCAGCCACAAGGACAAGAAGTACCCAACGGGGACACGGACGAACCGGGCCACCACGGCCGGGTTCTGGAAGGCGACGGGGCGGGACAAGGCCATCTTCCTCGGCAACGCTGGGAGGAAGATCGGCCTGAGGAAGACGTTGGTGTTCTACACCGGCAGGGCACCCCACGGCAAGAAGACTGACTGG…
PmNAC071	GWHPAAEZ072127	MSTKGAKALGLPPGLNFCPDDDELVEFFLLPTVRGEPAWFPGVVVIDDDSAANTLPWKLLERHGLAGDDEAYFFVRTKEAARQDRHCADGARWVSQRPVFGASCIGGETVEWRRINLNLQMGRGKSGGGSGSTGWVMHEYTLTEPACPSLKICHVSFSGHGKDRKRVPDEKYSSDCRQTAEPASKRARVDAANSGSSTCVYGSTAPTIDQGYGADASAGDVFLQQTGEPWCYSGVFSVPDGHNDYPAGDPSVVHASAGQQEHSPPPFMIGIQSISATDQQQQLLPDDNNAANDSSSATTCAYDYEPVQATDEEIMDWGSSFLADDAEPIAEQQETDEHALTPQLMIQETVAAGAAESSDGISQTNQQQQLDSSDQDPSVAYASASQQEDSPPFPIDQGI…	GWHGAAEZ053264	ATGTCGACCAAGGGCGCCAAGGCCCTCGGGCTCCCGCCCGGCCTTAACTTCTGCCCCGACGACGATGAGCTCGTCGAGTTCTTCCTCCTGCCGACCGTCCGCGGCGAGCCGGCCTGGTTCCCCGGCGTCGTCGTCATCGACGACGACAGCGCCGCCAACACGCTGCCCTGGAAGCTCCTGGAGCGCCACGGCCTGGCCGGCGACGACGAGGCCTACTTCTTCGTGCGCACCAAGGAAGCCGCCCGGCAGGATCGCCACTGCGCCGACGGCGCGAGGTGGGTGTCGCAGAGGCCCGTGTTCGGCGCCTCGTGCATCGGCGGCGAGACGGTCGAGTGGAGGAGGATCAACCTGAACCTGCAAATGGGCCGCGGCAAGAGCGGCGGCGGCAGCGGCAGCACG…
PmNAC072	GWHPAAEZ072131	MAAAVAENPDGVPPTFRFRPTQRELIEFYLLPRARSQDPFPGVIIEDDAAGSSLPWDLFERHGLGSEDEVYFVARTGEARKPGARQDRACDGGAGAWKMQSSVDKGLRVGGERILCRRSNLSLHMGKGKSGGSVGWVMHEYNIAAPPCPSPVKICHIAFTGHGRKRKRVPDGQEDCPGEHASRRARVDAAATGGRSSEGMLDPDSGAVVHASADEERSQLVLTDDDIFPRSPLLGSSDFLGFPSAASANAEQYQELEQQVPSTQEEEVQVMMPQLIVQQSGMAEQLSAGELEFWSSRGVDVQSSNCAEQEFWSSNGVESNSVVPGISDMAGDHKDQQEFWSSFMADVQSNYTVPDMVAGALGVDPWGAYCIIC	GWHGAAEZ053268	ATGGCGGCGGCGGTGGCCGAGAACCCGGATGGGGTCCCGCCCACCTTCAGGTTCCGGCCTACGCAGCGCGAGCTCATCGAGTTCTACCTCCTCCCGCGCGCCCGCAGCCAGGATCCATTTCCCGGCGTCATCATCGAGGACGACGCGGCGGGGAGCTCGCTGCCCTGGGACCTCTTCGAGCGCCACGGCCTGGGGAGCGAGGACGAGGTCTACTTCGTCGCGCGCACCGGCGAGGCCAGGAAGCCCGGCGCCCGCCAGGACCGCGCATGCGACGGCGGCGCCGGGGCGTGGAAGATGCAGAGCAGCGTCGACAAGGGCCTGCGCGTCGGCGGCGAGAGGATCCTCTGCCGCAGGAGCAACCTCAGCCTGCACATGGGCAAGGGCAAGAGCGGCGGCAGC…
PmNAC073	GWHPAAEZ072149	MAAKALGLPPGLNFCPDDDELVEFFLLPTVRGEPAWFPGVVVIDDDSAANTLPWKLLERHGLAGGDEAYFFVRTKDAARQDRYCAGGARWVSQRPVFGASCIGGETVEWRRINLNLQMGRGKTGGGGGSTGWVMHEYTLTEPACPSLKICHVSFSGHGKDRKRVPDVQCSDCCQTAEPASKRARVDADANSGSAGDVFLQQTGEPWSYSGVFSVPDGRNDFPAGDPSVASQRRISSSSSCRTTTTPPTTAIQRLLLVLMIMNRCQATDEEIMDWGSSFLADDAEPTAKQQMTDEDAKTTQLMIQETVAAGAAESYDDYEPVQATDEEILEWGSLLADDAEPIAEQTDEHAMQLVQSSTTGTFFPFAESAGAEPYLEQGVPTIEQHLPAEYQNGGDDRQE…	GWHGAAEZ053284	ATGGCCGCCAAGGCCCTCGGGCTCCCGCCCGGCCTTAACTTCTGCCCCGACGACGACGAGCTCGTCGAGTTCTTCCTCCTGCCGACCGTCCGCGGCGAGCCGGCCTGGTTCCCCGGCGTCGTCGTCATCGACGACGACAGCGCCGCCAACACGCTGCCCTGGAAGCTCCTGGAGCGCCACGGCCTGGCCGGCGGCGACGAGGCCTACTTCTTCGTGCGCACCAAGGACGCCGCCCGGCAGGATCGCTACTGCGCCGGCGGCGCGAGGTGGGTGTCGCAGAGGCCCGTGTTCGGCGCCTCGTGCATCGGCGGCGAGACGGTCGAGTGGAGGAGGATCAACCTGAACCTGCAAATGGGCCGCGGCAAGACCGGCGGCGGCGGCGGCAGCACGGGGTGGGTC…
PmNAC074	GWHPAAEZ072387	MSAAKALGLPPGVRFDPTGDELVEFYLLSRTLGRPPAVPGIIIEDAATTTTTSASHPWKLLTRHRRTDDGEAYFFERSPAATTPSAALEGRRKSGSTGWVLHEYTVASPQCPFPVKLCHVAFTGYGHKRQRVPDDDDDGEGEAQELEPQAAPPPHKRAAATASSVITTATPDQEDLGEARRRAQDQEQQFLDYGTSSVGDFCGSDAGFSQESSVLDPWCPDAGPSQQEPFALDQELAQNHECFTNQSQEQFENHEGSSIEAYCALLMASDLGSRQEPPAGQSLTEGQQLQLQLAQLPGSISSPRGPPTATAGGEAAYHEEHIQTTADLPLPTDQESCTTEQPDGSMGQDDFFEGGAISTASVTRQACKPTTTTWLLEGRNARRPWSWRCSLLLVPRAR	GWHGAAEZ053474	ATGTCGGCGGCGAAGGCCCTAGGGCTCCCGCCGGGGGTCCGCTTCGACCCCACAGGCGACGAGCTCGTCGAGTTCTACCTCCTGTCGCGCACCCTCGGCCGGCCGCCCGCGGTCCCGGGGATCATCATCGAGGACGCCGCCACCACCACCACCACCAGCGCGAGCCACCCCTGGAAGCTGCTCACGCGCCACCGCCGCACCGACGACGGCGAGGCCTACTTCTTCGAGAGGTCTCCAGCAGCGACGACGCCAAGTGCGGCGCTCGAGGGCCGCCGCAAGAGCGGCAGCACTGGGTGGGTCCTGCACGAGTACACCGTCGCCTCGCCGCAATGCCCGTTCCCGGTCAAGCTCTGCCACGTCGCCTTCACCGGCTACGGCCACAAGCGCCAGCGCGTGCCC…
PmNAC075	GWHPAAEZ073456	MSISVNGQSVVPPGFRFHPTEEELLTYYLTKKVASERIDLDVIRDVDLNKLEPWDIQERCRIGSGPQNDWYFFSHKDKKYPTGTRTNRATAAGFWKATGRDKAIYTSARRIGMRKTLVFYKGRAPHGQKSDWIMHEYRLDDALPAAAGDPYYPSPPPSAAIRGAAGDQAAQQQEGWVICRVFKKKNLLHHGQSSGGATASATGGHAAASKMMAAPMEGSPSNCSSVTVGDHAKAQMLHHSASDDALDHILQYMGGRPCGSSKHHQDTKPALLDHHHHLAATTTAAACHGSSLYGRFMKLPPLEHAGGGGGLLPSPGEYGPADASGVADWDALDRLAAYELNGLSDASKTMAAFFDDPSSTAGAAAFSSAAHATVAGDGDLWSLARSVSSSLHADLTMNN…	GWHGAAEZ054171	ATGAGCATCTCGGTGAACGGGCAGTCCGTGGTGCCGCCGGGGTTCCGGTTCCACCCCACGGAGGAGGAGCTCCTCACCTACTACCTCACGAAGAAGGTGGCCTCGGAGCGCATCGACCTCGACGTCATCCGCGACGTCGACCTCAACAAGCTCGAGCCATGGGACATCCAAGAGAGGTGCCGCATCGGGTCGGGCCCCCAGAACGACTGGTACTTCTTCAGCCACAAGGACAAGAAGTACCCGACGGGGACGCGCACGAACCGCGCCACGGCGGCGGGCTTCTGGAAGGCCACCGGCCGCGACAAGGCCATCTACACCTCCGCCCGCCGGATCGGCATGCGCAAGACGCTCGTCTTCTACAAGGGCCGCGCCCCGCACGGGCAGAAGTCCGACTGGATC…
PmNAC076	GWHPAAEZ074413	MEAALRVAELPACFVFAPEDEVAVEFYLLPRLLGWRPQIDGLILEDDPLSAPPWKLLERNGRKEEAFFLAEGQARCGKGTRQKRTCAGGGWWEGQKTCAEGDKLRVPGGGGKEAAWRKKALNFHGGGGGGGGGEKGSTGWVMHEYAVTAPEDLASSPLRLYHIRRSSYGRKQSGAMEVPRALGLPPGFLFAPEDGDVVAHYLLRRILGQALPLDGLIIDDDPLSAPPWELLERNGCKDDAFFFALGQAKSGKGSRQKRTCASGGFWNGERTCADGEKLRVPDSGGAEVAWRKKALSFQEGGEKGSTGWVMHEYAITAPDHLAESQMRLYRIRFSGHGKKRKRGEADSIADEAAPAAARRRVAEDALLDMSTSQPSCSSSMVMVDHADGNCPTDADQLAA…	GWHGAAEZ054866	ATGGAGGCGGCTCTGCGCGTGGCCGAGCTCCCGGCATGCTTCGTGTTCGCTCCAGAGGATGAGGTGGCGGTGGAATTCTACCTTCTCCCTCGCCTCCTGGGCTGGCGGCCTCAGATCGACGGCCTCATCCTTGAGGACGACCCGCTGAGCGCGCCGCCGTGGAAGCTCCTCGAGCGGAACGGGCGCAAGGAGGAAGCTTTCTTCCTCGCGGAAGGGCAGGCGCGGTGCGGGAAGGGGACGCGGCAGAAGCGGACCTGCGCGGGAGGCGGCTGGTGGGAGGGGCAGAAGACGTGCGCGGAAGGCGACAAGCTGCGCGTCCCCGGCGGCGGCGGCAAGGAGGCCGCGTGGCGCAAGAAAGCCCTCAACTTCCACGGCGGCGGCGGCGGCGGCGGCGGCGGC…
PmNAC077	GWHPAAEZ075160	MSSPSKECPKCSHVIDNSDVVHQWPGLPKGVKFDPSDQELLWHLLAKHGKSGIKPHPFIAEFIPTVEEVDGICYTHPHKLPGVKKNGSVSHFFHRTFKAYNTGNRKRRKINTDDLADVRWHKTGKTKPVLVDGKHLGCKKIMVLYMSTEKGGKPEKTNWVMHQYHLGTGEDEKEGEYVVSKLFFQQQFKPGEKNAQELTTGDAVESMAAEVDAVELTTADASDFTTLPSEEHVSPIQEVVHNSEHNPDQVNENCEINFEENAAEGTVVHPPSEKPEGGDNPQSQDPKLWEGDSQFELLDSQQLAEGLAMCDEFLLSQSQTSCGGGDEPRAIKPRLAVYAQLPTEDLKKDLEECQQLEPSDAVNIELDSIAEFRLSQIDFSQDSFTTWASGKMIDDD	GWHGAAEZ055450	ATGAGCAGCCCAAGTAAAGAGTGCCCAAAGTGTAGCCATGTCATTGATAATAGTGATGTTGTTCACCAGTGGCCTGGTTTGCCTAAAGGTGTAAAATTTGATCCGTCCGACCAGGAATTGCTTTGGCACTTGTTGGCAAAACATGGAAAATCTGGTATAAAACCTCATCCATTCATTGCTGAATTTATTCCAACAGTTGAGGAAGTTGATGGCATCTGCTACACGCATCCACATAAACTTCCAGGTGTTAAGAAAAATGGAAGTGTATCACACTTCTTCCACAGGACATTTAAGGCCTATAACACTGGCAATAGGAAGCGTCGAAAGATAAACACCGACGATCTTGCTGATGTTCGTTGGCACAAGACTGGCAAGACAAAGCCAGTATTAGTTGATGGA…
PmNAC078	GWHPAAEZ075204	MERFGVLGTPLGLDAGGGGGELPPGFRFHPTDEELITYYLFRKAVDGSFCGRAIAEIDLNKCEPWELPDKAKMGEKEWYFYSLRDRKYPTGLRTNRATVAGYWKATGKDREIRSGRTGALVGMKKTLVFYRGRAPKGQKTHWVMHEYRLEGTYAYHCLPNSTRDEWVIARVFQKPGEVPPSRKQRLGLSSTGGESCFSDSTSASIGGGGGGASASSAPRPLLTDASSLFAAPADSGSYCGAASANANNVVTGRELVPCFSTTTGPLDAALGIGQPYNPAPLAFEPPPAAFFPNLRSLQDNLQLPLFLSGGLSAGATTLGPLVGGGLHWPAGMEVKVEGRASPQMAVGPGLDGAFGWGF	GWHGAAEZ055493	ATGGAGCGCTTCGGCGTGCTGGGCACGCCGCTGGGCCTCGACGCCGGCGGCGGCGGTGGCGAGCTGCCGCCGGGGTTCCGGTTCCACCCGACCGACGAGGAGCTCATCACCTACTACCTCTTCCGCAAGGCCGTGGACGGCAGCTTCTGCGGCCGCGCCATCGCCGAGATCGACCTCAACAAGTGCGAGCCATGGGAGCTCCCGGACAAGGCTAAGATGGGGGAGAAGGAGTGGTACTTCTACAGCCTCCGCGACCGCAAGTACCCGACGGGCCTGCGCACCAACCGCGCCACGGTGGCCGGCTACTGGAAGGCCACCGGCAAGGACCGCGAGATCCGCAGCGGCCGCACCGGCGCGCTGGTGGGCATGAAGAAGACGCTCGTCTTCTACCGCGGGCGC…
PmNAC079	GWHPAAEZ075452	MHPSGGPLSVPPGFRFHPTDEELLYYYLRKKVAYEPIDLDVIREIDLNKLEPWDLKDRCRIGTGPQNDWYFFSHKDKKYPTGTRTNRATMAGFWKATGRDKAIFLGNARRIGLRKTLVFYIGRAPHGKKTDWIMHEYRLDEENVEIQEDGWVVCRVFKKKNYQRGFNPAEMAALDDDELQPFPVPVPDALPTDHKHNPHLMQYDQFPSFDPSMQLPQLMSADQPVQTLLPSQPGVPIAMSSLDVECSQNLMKLTSNGSDGMLHSGGCGVDRFTGTTDWSILDKLLASHQNLDQLFQGKVSTASAPPMAPYHQQLMELGGSSSLQRLPLQYLGGEAADLLRFPK	GWHGAAEZ055693	ATGCATCCGAGCGGTGGACCACTGTCGGTGCCACCAGGCTTCCGCTTCCATCCGACCGACGAGGAGCTACTCTACTACTACCTGAGGAAGAAGGTTGCTTATGAGCCCATAGATCTTGATGTCATAAGGGAGATTGATCTTAACAAGCTTGAGCCCTGGGATCTCAAAGATAGGTGCAGAATAGGCACCGGGCCTCAGAACGACTGGTACTTCTTCAGCCACAAGGACAAGAAGTATCCAACGGGGACGAGGACGAACCGTGCCACCATGGCAGGGTTCTGGAAGGCGACAGGGCGGGACAAGGCCATCTTCCTCGGCAACGCCAGGAGGATCGGCTTGAGGAAGACCCTTGTGTTCTACATCGGAAGGGCTCCCCATGGCAAGAAGACTGACTGGATT…
PmNAC080	GWHPAAEZ075681	MGSWQQGELQATAMDGAAAGGAGSGSGDHRLIGLRIEEYGKYISDSTCCPQCGHKIDRKLDWVGLPAGVKFDPTDQELIEHLQAKVRPGSAAAPSHPLIDEFIPTIEGEDGICYTHPEKLPGLTKDGLSRHFFHRPSKAYTTGTRKRRKIQPPAADASSSSAPAAQQQQRSETRWHKTGKTRPVVVAGRQRGCKKILVLYTNFGKHRRPEKTNWVMHQYHLGENEEEREGELVVSKIFYQTQPRQCGAAAEPAPTSSDTVDGAAADPAAEVVVAPPDVGDGGVFHGATGVDEFNFAQFRSSFEEVGVRTSVQVPARADKEVHTGHLHLHQEHDLQQHRYTNQEQQRMAAAAAAFQISTPAEPITTMISSSPMVHHGSVILQHQEPYDHSASYRHRQQED…	GWHGAAEZ055875	ATGGGCTCTTGGCAGCAAGGAGAACTTCAGGCAACAGCCATGGATGGAGCAGCAGCTGGTGGAGCAGGAAGCGGCAGCGGCGACCACCGCCTCATCGGCTTGAGGATCGAGGAGTACGGGAAGTACATCTCTGACTCTACCTGCTGCCCTCAGTGCGGCCACAAGATCGACCGAAAGCTGGACTGGGTGGGGCTGCCGGCCGGGGTGAAGTTCGACCCAACGGACCAGGAGCTGATTGAGCACCTGCAGGCGAAGGTCCGGCCTGGTTCGGCGGCGGCGCCGTCGCACCCGCTGATCGACGAGTTCATACCCACCATTGAGGGGGAGGATGGCATCTGCTACACCCATCCTGAGAAACTGCCAGGTTTGACCAAGGACGGCCTGAGCAGGCACTTCTTC…
PmNAC081	GWHPAAEZ076513	MAMNSLNMVEARLPPGFRFHPRDDELVLDYLAKKLGGGGGGGSEVVSIYGCPTMVDVDLNKCEPWDLPDIACIGGKEWYFYSLRDRKYATGQRTNRATDSGYWKATGKDRPISRKGLLVGRRKTLVFYQGRAPKGKKTEWVMHEFRMEGQGDPMKLPFKEDWVLCRVFYKSRATIAKPPTESSSYNIDAATTSLPPLIDNYNISFDQPGSVQNLEGYEQVPCFSTNPSQPSSSMNAPLPSSEQHTGKSIKDVLMSQFSRFDGNVKRETPQQSNFSQDGFDYLAESGFTQMWNSLV	GWHGAAEZ056468	ATGGCCATGAATTCGCTGAACATGGTGGAGGCGAGGCTGCCTCCGGGGTTCAGGTTCCATCCGCGGGACGACGAGCTCGTGCTGGACTACCTGGCCAAGAAGCTCGGCGGCGGAGGAGGAGGAGGCTCGGAGGTGGTGAGCATCTACGGCTGCCCCACGATGGTCGACGTCGATCTGAACAAGTGCGAGCCCTGGGACCTTCCAGATATTGCGTGCATTGGTGGAAAAGAGTGGTATTTCTATAGCCTTAGGGATAGAAAGTATGCTACCGGCCAGAGAACAAATAGAGCAACTGATTCAGGCTATTGGAAGGCTACAGGGAAAGACCGTCCAATAAGCCGGAAAGGGTTGCTTGTTGGTAGGCGCAAAACCCTTGTATTTTATCAAGGTAGAGCCCCA…
PmNAC082	GWHPAAEZ077027	MERRGASSGGGAAELDLPGFRFHPTEEELLEFYLKQVAHGKKLKFDIIPTVQLYRHDPWELPGLARIVGEREWYFFVPRDRKQAAGGGRPSRTTERGFWKATGSDRAVRCAADPKRLIGLKKTLVYYEGRAPRGTKTDWVMNEYRLPNGAADASSSSGNVVVSSPPKEDIVLCKIYRKAVSLKELEQRVAMEELARASACTPSASHNDTGSPADSMSSSDHQQQGGGGGAQQGEINVMMMGVAIPPASVCMKKEEVMAESTAVLRPATLSLPQLDVAKQPAAAQQQEWMQDPFLTQLRSPWMESWSPYYASSVLNF	GWHGAAEZ056833	ATGGAGCGGCGCGGCGCATCGTCGGGCGGCGGCGCGGCAGAGCTTGACCTTCCGGGTTTCCGGTTCCACCCGACGGAGGAGGAGCTTCTGGAGTTCTACCTGAAGCAGGTGGCCCACGGGAAGAAGCTCAAGTTCGACATCATCCCCACGGTGCAGCTGTACCGGCACGACCCCTGGGAGCTGCCGGGCCTGGCGCGCATCGTCGGCGAGCGCGAGTGGTACTTCTTCGTGCCGCGCGACCGCAAGCAGGCCGCCGGCGGCGGGCGCCCCAGCCGCACCACTGAGCGCGGCTTCTGGAAGGCCACGGGGTCGGACCGCGCCGTGCGCTGCGCCGCCGACCCCAAGCGCCTCATTGGGCTCAAGAAGACGCTCGTCTACTACGAGGGCCGCGCGCCACGG…
PmNAC083	GWHPAAEZ077419	MEDEEPNLSAEEDGADHLAAGDLGGFEPTEDELVLHFLRPQLRGFPPRVAGAVLEADPCAAAPWELLARYGLRDQGHFFAARGRGRPSVRRAVAGAGAWMHSSTRAGRSVTDLGVVVRWSRVKFCFYARVLAGAGQGQQRSTGWVMEEYEITDPRCYRRCDEEGEEDDYWVLCRVRKSKRPAAASPPARQRWRRLDELEPDSGAKAKISRPLRT	GWHGAAEZ057090	ATGGAGGATGAGGAGCCGAATCTGAGCGCCGAGGAGGACGGAGCGGACCACCTGGCGGCCGGCGACCTCGGCGGGTTCGAACCGACGGAGGACGAGCTGGTGCTCCACTTCCTGCGCCCGCAGCTGCGCGGGTTCCCGCCGCGCGTGGCGGGCGCCGTGCTGGAGGCGGACCCCTGCGCCGCGGCGCCGTGGGAGCTGCTGGCGCGGTACGGCCTGCGGGACCAGGGCCACTTCTTCGCGGCGCGCGGGCGCGGGCGGCCCTCCGTACGCCGCGCCGTCGCGGGCGCCGGCGCCTGGATGCACAGCTCCACCCGCGCCGGGCGGTCCGTGACGGACCTCGGCGTCGTGGTGCGCTGGAGCCGGGTCAAGTTCTGCTTCTACGCGCGGGTCCTCGCCGGC…
PmNAC084	GWHPAAEZ077992	MSGGGKDLQLPPGFRFHPTDEELVMHYLCRRCAGLPIAVPIIAEIDLYKFDPWQLPSLAQYGEKEWYFFSPRDRKYPNGSRPNRAAGSGYWKATGADKPVGTPKPLAIKKALVFYAGKAPKGEKTNWIMHEYRLADVDRTARKKNSLRVSISPVNKAVT	GWHGAAEZ057477	ATGAGCGGCGGCGGTAAGGACCTGCAGCTTCCGCCGGGGTTCCGGTTCCACCCGACGGACGAGGAGCTGGTGATGCACTACCTCTGCCGCCGGTGCGCCGGGCTGCCCATCGCCGTCCCCATCATCGCCGAGATCGACCTCTACAAATTCGACCCATGGCAGCTCCCAAGTTTGGCGCAGTACGGCGAGAAGGAGTGGTACTTCTTCTCCCCGCGGGACCGCAAGTACCCGAACGGGTCGCGGCCGAACCGCGCCGCCGGGTCCGGGTACTGGAAGGCCACCGGCGCCGACAAGCCCGTGGGCACGCCCAAGCCGCTCGCCATCAAGAAGGCGCTCGTCTTCTACGCGGGCAAGGCGCCCAAGGGCGAGAAGACCAACTGGATCATGCACGAGTACCGC…
PmNAC085	GWHPAAEZ078607	MAFLTSVVCFCSVPSERALFGRKEWYFFTPRDRKYPNGSRPNRAAGRGYWKATGADKPITPKGSARAAGIKKALVFYSGKAPRGVKTDWIMHEYRLADADRAPGNKGSQKLDEWVLCRLYNKKNNWEKVKVEEQEAAPYHHHRQSGGEVMDALADSMSDSFQTHDSDIDNASGMQNSFGNMAQQGVQAMRNGIGTVTVKEDNDWFTGLNLDELQAPFSMAQMVNPIPVHQTMNLAAGQGHGYLQSMSSPSMKMWQTILPPF	GWHGAAEZ057917	ATGGCGTTTCTGACCTCGGTGGTGTGTTTCTGTTCTGTTCCTTCAGAGAGAGCGCTGTTCGGCCGCAAGGAGTGGTACTTCTTCACGCCGCGGGACCGCAAGTACCCGAACGGCTCGCGCCCCAACCGCGCCGCCGGGAGGGGTTACTGGAAGGCCACCGGCGCCGACAAGCCCATCACGCCCAAGGGCAGCGCCAGGGCGGCGGGCATCAAGAAGGCGCTGGTGTTCTACTCCGGAAAGGCGCCCCGAGGCGTCAAGACCGACTGGATCATGCACGAGTACCGCCTCGCCGACGCGGACCGCGCCCCGGGCAACAAGGGGTCCCAGAAGCTGGACGAGTGGGTGCTGTGCCGGCTGTACAACAAGAAGAACAACTGGGAGAAGGTGAAGGTGGAGGAG…
PmNAC086	GWHPAAEZ078968	MNNKKEKKNKGQLMVFCARAATRSAAARCRGSRQKRSCAGGGTWEGQDRRKGAKGRDGERQRVRVGGEEIEWRKYALNFHEEGVKGSTGWVMHEYSITAPPSLAASPQRVYRIRLSGHGRNAQKRKRSELDCGSDDDDEEEYHYHGAPRAATLPAVAEAGYAPFAGECPPAPAQPEPVGSLPVAAAVDAGNGDPAGWTEEAGAPADGASSAATTSSDQDLPALVDGGDDWNLLSQ	GWHGAAEZ058179	ATGAACAACAAGAAGGAGAAGAAGAACAAGGGCCAGTTGATGGTGTTCTGCGCTAGGGCAGCGACGCGTAGTGCAGCGGCTCGGTGCAGGGGCAGCCGCCAGAAGCGGAGCTGCGCGGGCGGCGGGACCTGGGAGGGCCAGGACAGGCGGAAGGGCGCCAAGGGCCGCGACGGCGAGAGGCAGCGCGTGCGCGTGGGCGGCGAGGAGATCGAGTGGCGGAAGTACGCTCTCAACTTCCACGAGGAAGGCGTCAAGGGCAGCACGGGCTGGGTCATGCACGAGTACTCCATCACCGCGCCGCCCAGCCTCGCCGCGTCGCCGCAGAGGGTGTACCGCATACGCCTGAGCGGCCACGGCAGGAACGCCCAGAAGCGCAAGAGGAGCGAGCTCGATTGCGGC…
PmNAC087	GWHPAAEZ079804	MVVATRRTTAARPTPPPPELAAHPSEEELITSFLRPRLAADGSGGAPRALVHDADVYSAGPDELTRGFDPAVAGNGDRAWYFFSAVRAKTRDGQRRARTVGTGGECWHSEAGAKPVVDGAGQCLGHRRSFSFVTKAGGRRVRSGWLMVELGLDDADGVALCKIYFSPRARASGGAASAASSAGRKRKEAAAVDPAASSRRGRRPTEAGAPRRDDAVTADAESTQDGGGLADESSASFDDEDEDGLWKEGMFLSWWMRNRDRLVEEHGIVDRSDEELQKTLGLDKVMKLLNRDYGDSLLIKPSAPENP	GWHGAAEZ058735	ATGGTCGTCGCCACCCGCCGCACGACAGCGGCGCGCCCGACCCCGCCGCCGCCGGAGCTAGCGGCCCACCCTTCCGAGGAGGAGCTCATCACGTCCTTCCTCCGACCCCGCCTCGCCGCCGACGGCTCCGGCGGCGCGCCCCGCGCGCTCGTCCACGACGCTGACGTCTACTCCGCCGGCCCCGACGAGCTCACGCGCGGGTTCGACCCGGCGGTGGCGGGCAACGGCGACCGCGCGTGGTACTTCTTCTCCGCCGTGAGGGCCAAGACCCGCGACGGCCAGCGCAGGGCGCGCACCGTGGGCACCGGGGGAGAGTGCTGGCACTCGGAGGCCGGCGCGAAGCCCGTGGTCGACGGGGCCGGGCAGTGCCTAGGGCACCGGCGGAGCTTCTCGTTCGTG…
PmNAC088	GWHPAAEZ079805	MVRTPSAASKPPCAAFQSHPTDLELVNSYLRPFLETGKAAAFIHEGDVYAADPADLTRQFAPAVAQDGERAWYFLTPLRHKSVRGKRKERTVATGEGCWHNEAKSKPVCTAIHGKRQIGYRQSFSFIKKEGGSRVRTGWLMMELRLLKDDAGQGARAEEAALGNLVLCKVYRSPRNPEPGGGGPAPALKEEEAADGDDESSAATADDDDDDSSDTPGPTKKSDEQESSEATVAAPSRHSKADDEISGAAAAGAGREEKAAGDEDSAETSASSPARKRKAPDDEGSGAAAAAPKRASPGARAPASTEMQCPHCGTHLVVTLKISETKSKTEIAKGEPGPGASDTAPRGEARGAPERKVRFHQFL	GWHGAAEZ058736	ATGGTCCGCACCCCGTCGGCGGCCAGCAAGCCGCCGTGCGCGGCCTTCCAATCCCACCCCACCGATCTGGAGCTAGTCAACTCCTACCTCCGCCCCTTCCTCGAGACCGGCAAGGCCGCCGCCTTCATCCACGAGGGCGACGTCTACGCCGCCGACCCCGCCGACCTCACCCGGCAGTTCGCGCCGGCGGTCGCCCAGGACGGCGAGCGGGCCTGGTACTTCCTCACCCCGCTGCGCCACAAGAGCGTCCGCGGGAAGCGGAAGGAGCGCACCGTGGCCACGGGGGAGGGGTGCTGGCACAACGAGGCCAAATCCAAGCCCGTCTGCACGGCCATCCACGGGAAGCGCCAGATTGGGTACCGCCAGAGCTTCTCCTTCATCAAGAAGGAAGGCGGCTCG…
PmNAC089	GWHPAAEZ079853	MTWCNSFNDVRAVENNLATAAAAAAAKKQQQASSHVNLIRTCPSCGHRAQYEQLQAAATIQDLPGLPAGVKFDPTDQELLEHLEGKARPDARKLHPLIDEFIPTIEGENGICYTHPERLPGVGKDGLIRHFFHRPSKAYTTGTRKRRKVHTDEQGGETRWHKTGKTRPVFTNGKLKGYKKILVLYTNYGKQRKPEKTNWVMHQYHLGSDEEEKGGELVVSKVFYQTQPRQCGSGSAATAKDVVPLAASAATPMDHHHHHHDAGGNGGSNSMLKEAAGIVDFYSPAALIGYNQAAPNSRAAAPAHLMPNFEVHTAGAAGFGP	GWHGAAEZ058763	ATGACATGGTGCAACAGCTTCAACGACGTGCGCGCCGTGGAGAACAACCTGGCCACCGCCGCGGCCGCCGCCGCCGCCAAGAAGCAGCAGCAGGCGTCGTCGCACGTCAACCTCATCAGGACCTGCCCCTCCTGCGGCCACCGCGCGCAGTATGAGCAGTTGCAGGCGGCGGCGACGATCCAGGACCTGCCGGGGCTGCCGGCCGGCGTGAAGTTCGACCCGACGGACCAGGAGCTGCTGGAGCACCTGGAGGGGAAGGCGAGGCCGGACGCGCGCAAGCTCCACCCGCTCATCGACGAGTTCATCCCCACCATCGAGGGCGAGAACGGCATCTGCTATACCCACCCGGAGAGGCTTCCGGGTGTCGGCAAGGACGGCCTCATCCGACACTTCTTCCAC…
PmNAC090	GWHPAAEZ081226	MSGSPPLPLSPSQKAGRPGNPLPTDLPRGYRFRPTDAELINHHLKPKLLGHQTPGKSIIPEVDLRKVEPWDLPETSRLDTSEWYVFNLRHRGGLGSLVDQATPGGYWKLTGKEKRVMDDGNNRMVIGRKKTFSHYTGKAPKGTKNKEWVMHEYRVEGRQWEDLFKVRDEYVLCRIIHKKQATVSTFSQPEQPQGHYLATAAPSNSDLATIHSPLSNFDDLLSFGQLDFYGTRELGEPMSLFDSFLYTNTENDAVRPASDQQERQPGPFETDWLPTQMDGIDNLLESCSVHLQEIRASIVKKNDDAPDQSKSSGSSTLLASAEGHFNLPDDLQKEATDQWNSTNKPPLDFAKYRHPCLYASSENLFGREEVYEKVIQILLQPGDSSEPSNEYRYSSVSPG…	GWHGAAEZ059802	ATGTCCGGATCTCCCCCATTGCCATTGTCTCCTTCCCAAAAAGCGGGGAGGCCAGGAAACCCTCTGCCTACGGATCTCCCCCGGGGCTACCGTTTCCGCCCAACTGATGCTGAGCTGATCAACCACCACCTGAAGCCAAAGTTGCTTGGCCATCAAACGCCTGGAAAAAGCATCATTCCTGAGGTTGATCTTCGCAAGGTGGAGCCATGGGATCTGCCCGAGACGTCACGACTGGATACAAGTGAATGGTATGTCTTCAACCTGAGACACCGAGGGGGCTTGGGCAGCCTGGTTGATCAAGCAACACCGGGCGGATACTGGAAATTAACAGGGAAGGAAAAGAGGGTTATGGACGACGGTAATAATAGGATGGTGATTGGGAGGAAGAAGACATTTTCC…
PmNAC091	GWHPAAEZ081741	MEALRNMKLPPGFGFYPSDTELIGHYLKRKILGQKIEHDLIPEVDIYKHEPWDLPAKCNFPIEDNKWHFFASRDRKYPTGSRSNRATVAGYWKSTGKDRAIKLNKRTLGTKKTLVFHEGRPPSGRRTEWIMHEYYIDEKECQVSPDMKDAFVLCRVTKRSDWALENDNEVGDRNPHHQQQIDAATSVVKPEDAATSVVNPEDAATSVVKPEDAATSVVKPEDAAASLICAGESNDVAMASITADKESPNCSNELEAWLEELLDPSPSFNPLPDTGSAILPLTEQYAESSNTGSVVPKIGPDHASPIKDGTDATDYLFTDDLPDDLYNMLYPGIDDFSNNMFLEPAGLSGASATNQAYHLMGGSPFALPNNFEDGTLKDELQLDQENNNPNLSNGNIDNG…	GWHGAAEZ060197	ATGGAAGCACTACGTAATATGAAACTGCCCCCAGGATTTGGATTCTATCCTTCGGATACCGAACTTATTGGTCACTATCTAAAGAGGAAAATACTTGGCCAGAAAATTGAACACGATCTTATACCAGAGGTGGATATATACAAGCATGAACCATGGGATTTACCTGCAAAGTGCAATTTTCCAATCGAGGACAACAAGTGGCATTTCTTCGCCTCTCGTGATAGGAAGTACCCTACCGGTTCTAGGTCAAACAGGGCAACAGTCGCTGGTTACTGGAAATCAACTGGGAAGGACCGAGCCATAAAGCTGAACAAGCGAACTCTAGGAACAAAGAAGACTTTAGTTTTTCATGAAGGCCGGCCTCCCTCTGGTAGACGCACTGAATGGATTATGCATGAG…
PmNAC092	GWHPAAEZ081857	MGDHQEQPKEISGGGGSLELPPGFRFYPKDEEIITFYLMPKDDWVVCRVFHKTTGRKRTLALPQYNLNTTGYGIGERSTPMAMPLQFPMLPAFTMDPQVSYYPTTSAISSLVSPMMPPMPDMGGIGFQMNNTPFRNLMDIVPPMSYHQLGMGVASTDGFMAAPNSGPLSMVSQNDNGMNPDQANAIKISSMVPAAPEYVANMDMGSIWKY	GWHGAAEZ060259	ATGGGAGACCACCAGGAGCAACCGAAGGAGATTAGCGGTGGTGGTGGTAGCCTCGAGCTGCCTCCAGGGTTCCGCTTCTACCCTAAGGATGAGGAGATAATCACTTTCTACCTTATGCCCAAGGATGATTGGGTGGTTTGTCGTGTGTTCCACAAGACCACTGGAAGAAAAAGGACACTTGCATTGCCACAGTACAACCTGAACACGACTGGCTATGGGATTGGTGAAAGAAGCACCCCCATGGCTATGCCGCTACAATTTCCTATGCTACCAGCCTTTACAATGGACCCACAAGTGTCCTACTACCCCACCACTAGCGCAATCTCCTCGTTGGTGTCACCTATGATGCCGCCAATGCCAGACATGGGCGGCATTGGTTTTCAAATGAACAACACCCCA…
PmNAC093	GWHPAAEZ081946	MTIDLGLAPAPASSSSGGRGGMPSPCTALPPGFRFHPTDEELILHYLRKRAAAAPCPAPVIAEVDIYKFDPWDLPAKAIFGEAEWYFFSPRDRKYPNGVRPNRAAGSGYWKATGTDKPITLSGAAAAPDSSESRAMIGVKKALVFYKGRPPKGIKTSWIMHEYRLAEALAAANTYRPMRFKNSSMRLDDWVLCRIYKKTTPQLYSSPPHDEPSMDGGLDLIGRQQDGSVSADDIVATYAPASWLPRPASVSDYLVDYNYSPVSELLESMPAPETAAQLGIMDAGRLFYAANHSEAAASSSTAQQQQQSSHKRRFMEDYSNGDLNMLHASSGKRLMSDQASMAANHAFSSVFEPGQTSLPDRI	GWHGAAEZ060322	ATGACAATTGATCTTGGTCTAGCTCCGGCGCCGGCGTCATCATCGTCCGGGGGACGCGGCGGCATGCCGAGCCCGTGCACGGCGCTCCCGCCGGGGTTCCGGTTCCACCCGACGGACGAGGAGCTCATCCTCCACTACCTCCGCAAGCGCGCCGCCGCCGCGCCGTGCCCGGCCCCCGTCATCGCCGAGGTCGACATCTACAAGTTCGACCCATGGGACCTGCCAGCCAAGGCGATTTTTGGGGAGGCCGAGTGGTACTTCTTCAGCCCGAGGGACCGCAAGTACCCCAACGGCGTGCGCCCCAACCGCGCCGCCGGATCCGGCTACTGGAAGGCCACCGGCACCGACAAGCCCATCACGCTCTCCGGCGCCGCCGCGGCGCCCGACTCGTCCGAGAGC…
PmNAC094	GWHPAAEZ081990	MGEKDWYFFYQKDRRHPTGTRMNRATKAGYWKATGKDKEIYRATAKEVMPLLVGMKKMLVFYKGRAPRGEKTDWVMHEFRLEGSGRLPYPTSSSTSTTNMKSSTSDVDEWVVGRVFHKTTGMKRTPALLSYDLATADDGTDQSSIPMPTPLPFPMLSDFIMDLVAPYYSTMGTSSSLVPPVMSPLAGMGSIGLHMHNNLFGNPMPWCHRRLSTIRWAWE	GWHGAAEZ060354	ATGGGGGAGAAGGACTGGTACTTCTTTTATCAGAAGGACCGCAGGCACCCAACGGGGACGAGGATGAACCGGGCCACGAAGGCCGGCTACTGGAAGGCCACGGGCAAGGACAAAGAGATATATAGGGCCACAGCAAAGGAAGTGATGCCGTTGCTTGTTGGCATGAAAAAGATGCTTGTCTTCTACAAAGGTAGAGCTCCTAGGGGTGAAAAAACCGACTGGGTCATGCACGAGTTCAGACTTGAAGGCAGTGGCAGGCTCCCCTACCCCACATCTAGCTCAACTTCCACTACTAACATGAAATCTTCTACTTCCGATGTGGATGAGTGGGTGGTCGGTCGCGTGTTCCACAAGACCACCGGGATGAAGAGGACACCTGCACTATTGTCGTACGACCTA…
PmNAC095	GWHPAAEZ082660	MNRGHSSSSSKLINEKLEEHRISTAKHCPHCGEKIDSKPDWVGLPAGVKFDPTDQELIEHLEAKVKDEGSRSHPLIDEFIPAIDGEDGICYTHPEKLPGVTRDGLRKHFFHRPSKAYTTGTRKRRKIQTECDVHKGETRWHKTGKTRPVMVNGRQKGCKKILVLYTNFGKHRKPEKTNWVMHQYHLGDLEEEKEGELVVCKIFYQTQPRQCSWSSERGAAAAAMAATTVQEQRRRDSGSGSCSSRDHEVSATSLPAGYTVTTAVEMQQHMKQHSADHFSFAPFRKTFDQEVGIGGDQVPSNQLGRSEQHHAVQEQQPHRPVLATTAVPATAFLISRPSNPVSTIVLPAMQHTSVVLDHDQFHVPAILLHHHDKFQHQHQQPQPQQKLDRRSAGLEELIM…	GWHGAAEZ060842	ATGAATAGGGGCCACAGCAGCAGCTCCTCGAAGCTCATCAACGAGAAGCTCGAGGAACACCGGATCTCCACCGCCAAGCACTGCCCCCACTGCGGCGAGAAAATCGACAGCAAGCCGGATTGGGTGGGGCTGCCGGCCGGCGTCAAGTTCGATCCAACTGACCAGGAGCTGATCGAGCACCTCGAGGCGAAAGTGAAGGATGAAGGCTCGAGATCTCACCCTCTCATCGACGAGTTCATACCCGCAATAGATGGGGAGGACGGCATATGTTACACTCACCCCGAGAAACTTCCAGGTGTGACCAGGGATGGCCTGAGAAAGCACTTCTTCCACCGGCCATCCAAGGCCTATACGACGGGCACGAGGAAGAGGAGGAAGATACAGACGGAGTGCGACGTC…
PmNAC096	GWHPAAEZ082906	MAADGSLTRHGFPRGYRFVPTQLELIYLLSDRIHRGKLPPGFDRIFHNLRILDYHPEELYEMYREDAEHRYIYFFSRREFQKKGAGGAAPGDKDQKEPRLVRAARGGGEDLRWPRRKGGFFAGRRMTLVFYDRGVDKSNRGMHEFVVPFKDLALYRLYILGSGDMENENDGAGSSSQMLANDYDDHFSPSTAVAPCPPVQPWGIFDAGASTSQMPQQQQHRPSVEHAHYYNHQFAFGAASAGADTLQQAHDMPMHGAGLPGDWCQFASSPASVPVLPAAADQAAHRADTTAAHGAEQQAGHFVATRSPCSPPAEQHATATTEPAHAQSSDCVKPAEEAAPPPLEDVVPAAKDEGMADADDYDGPGMPDWNLDFAALDDYSFQFTMEEILGYPGRTAGDG…	GWHGAAEZ061016	ATGGCCGCAGACGGGTCCTTGACGAGGCACGGGTTCCCACGCGGCTACCGCTTCGTGCCCACGCAGCTGGAGCTCATCTACCTCCTCTCCGACCGGATCCACCGCGGCAAGCTCCCTCCGGGGTTCGACCGCATCTTCCACAACCTCCGAATCCTCGACTACCACCCCGAGGAGCTCTACGAGATGTACAGGGAGGACGCGGAGCACCGCTACATCTACTTCTTCAGCCGGCGGGAGTTCCAGAAGAAGGGAGCCGGCGGCGCGGCCCCCGGGGACAAGGACCAGAAGGAGCCGCGGCTGGTGCGCGCGGCCAGGGGCGGCGGCGAGGACCTGCGGTGGCCGCGAAGGAAGGGCGGCTTCTTCGCCGGGAGGAGGATGACCCTGGTGTTCTATGATCGA…
PmNAC097	GWHPAAEZ083033	MEASRFGFDPSLPPACKFDPTDADIVAYYLLSRAVGHSNPHAHAVIDADPCSCPPWELMRRHGHAGSDHAFFFGPTTKRGSHRANRTVPAGEGGGGTWHGQTSVETGLVLVRRGGDEYMITDPLLPVPGAVISRARMDSKAKKKKHQQPAPAADNNGGFMGETAGYKSALVNTGEGACALLNAGEMVATSTTAKSPSMRAPTVTDGN	GWHGAAEZ061117	ATGGAGGCTTCGCGGTTCGGCTTCGACCCCTCGCTGCCACCGGCGTGCAAGTTCGATCCCACAGACGCGGATATCGTGGCGTACTACCTCCTCTCGCGCGCCGTCGGCCATTCGAATCCGCACGCGCACGCCGTCATCGACGCCGATCCCTGCAGCTGCCCGCCCTGGGAGCTCATGCGCCGCCACGGCCACGCCGGCAGCGACCACGCCTTCTTCTTCGGTCCCACGACCAAGCGAGGCAGCCACCGCGCAAATCGCACGGTCCCCGCAGGGGAGGGCGGCGGCGGCACGTGGCACGGGCAGACGAGCGTTGAGACTGGCCTCGTGCTCGTTCGCCGTGGGGGCGACGAGTACATGATCACCGACCCGCTGCTCCCCGTCCCCGGCGCTGTGATCTCA…
PmNAC098	GWHPAAEZ083136	MTHPSSSSSAPPPAAAEATSLAPGFRFHPTDEELVSYYLKRKVLGRPLKVDAIAEVDLYKLEPWDLPARSRLRSRDSQWYFFSRLDRKHANRARTNRATSGGYWKTTGKDREVRHGPRIVGMKKTLVFHAGRAPKGERTNWVMHEYRLEGEEAAGIPQDSFVVCRIFQKAGPGPQNGAQYGAPFVEEEWEEDDEDVGLLPVEGDAVVDHEVPPGPKEIPGALEKGYLQMSDLIQGFGDQNGNGTIGLPVSDTSNNSNHSEDVDGNSGDILSDPNLGSNFLQYVEPGEQNSLMLNESMISNANAGDFLNNFSPSDGFLELKDFADAANLDYPLGNESTVWPSDGWAWKTPDSLETVNGANNDIPPLPDDQTFQPDELEQLLQSIQEDSHLGSSVIDPPHS…	GWHGAAEZ061197	ATGACCCACCCCTCCTCCTCCTCCTCCGCCCCGCCGCCGGCGGCCGCGGAGGCCACCTCCCTCGCGCCGGGCTTCCGTTTCCACCCCACGGACGAGGAGCTCGTCTCCTACTACCTCAAGCGCAAGGTCCTCGGCCGCCCGCTCAAGGTCGACGCCATCGCCGAGGTCGACCTCTACAAGCTCGAGCCCTGGGACCTCCCCGCCCGCTCCCGCCTCCGCTCCCGTGACTCCCAGTGGTACTTCTTCAGCCGCCTCGACCGCAAGCACGCCAACCGCGCCCGCACCAACCGGGCCACATCGGGGGGATACTGGAAGACCACAGGGAAGGATAGGGAGGTCCGCCATGGACCCAGGATCGTGGGGATGAAGAAGACGCTCGTCTTCCACGCCGGACGCGCG…
PmNAC099	GWHPAAEZ083632	MGDALWDLLGEEMAAAAAGEHGLPPGFRFHPTDEELVTFYLAAKVFNGACCGVDIAEVDLNRCEPWELPDAARMGEREWYFFSLRDRKYPTGMRTNRATGAGYWKATGKDREVLNAATGALLGMKKTLVFYKGRAPRGEKTKWVLHEYRLDGDFAAARRSCKEEWVICRILHKAGDQYSKLMMVKNPYYLPMGVDPSSFCFQQDPAAAPPLPNPSGCSSAGLPFHHGHHPGMQPPLLPASHLKISNGCGFQSASARTQEPQPLGGSSNAAAMGMPPYPPPFTSIVAGKPAAPPPRAAGVVNAAGAQEPPAPPPPTWLEAYVQHGGFLYEVGPAAAPMGA	GWHGAAEZ061579	ATGGGCGACGCGCTGTGGGACCTGCTCGGGGAGGAGATGGCGGCGGCGGCGGCCGGCGAGCACGGCCTGCCCCCGGGGTTCCGGTTCCACCCCACCGACGAGGAGCTCGTCACCTTCTACCTCGCCGCCAAGGTCTTCAACGGCGCCTGCTGCGGCGTCGACATCGCCGAGGTGGACCTCAACCGGTGCGAGCCGTGGGAACTCCCCGACGCCGCGCGGATGGGGGAGCGCGAGTGGTACTTCTTCAGCCTCCGCGACCGCAAGTACCCCACGGGGATGCGCACCAACCGCGCCACCGGCGCCGGCTACTGGAAGGCCACGGGAAAGGACCGCGAGGTGCTCAACGCCGCCACCGGCGCGCTGCTCGGCATGAAGAAGACGCTCGTCTTCTACAAGGGG…
PmNAC100	GWHPAAEZ085685	MSSISMMEARMPPGFRFHPRDDELVLDYLLHKLSGRAHCSAAMVDVDLNKCEPWDLPGLSVFISTGH	GWHGAAEZ063144	ATGAGCTCGATCAGCATGATGGAGGCCAGAATGCCTCCAGGGTTCAGGTTCCACCCGAGGGACGACGAGCTCGTCCTCGACTACCTCCTCCACAAGCTCTCCGGCCGGGCCCACTGCAGCGCTGCCATGGTCGATGTCGACCTCAACAAGTGCGAGCCATGGGACCTTCCAGGTCTGTCTGTATTCATAAGCACTGGCCACTAA
PmNAC101	GWHPAAEZ085852	MTVMELKALPLGFRFHPTDEELVRHYLKGKITGQINSEVEVIPEIDVCKCEPWDLPDKSLIRSDDPEWFFFAPKDRKYPNGSRSNRATEAGYWKATGKDRIIKSKGDKRKQHIIGMKKTLVFHRGRAPKGERTGWIMHEYRTTEPEFESGEQGGYVLYRLFRKQEEKPERPSPDEVDRSGYSPTPSRSSPDNIEANEEANTPLNKESPESGLHESPIELPNSVETHAMPMTRWLADRNDNLVATAADVSHMPINGHANVPEVDPSAGASAQFVHPQNGNGGFNNFVPDIAPNLPHGNTFFSDFQQGAFGFDGNMNPPDALDAFLNQTLVDPDEHSSTTSKVQYDSDIPTEFENRGVAQGEDDQSWWANLDFLSDEPNPLNSAYENTPLLPYDTNDQDVL…	GWHGAAEZ063281	ATGACGGTGATGGAGCTCAAGGCGCTGCCGCTGGGCTTCCGCTTCCACCCCACCGACGAGGAGCTCGTCCGCCACTACCTCAAGGGCAAGATCACCGGCCAGATCAACTCCGAGGTCGAGGTCATCCCCGAGATCGACGTCTGCAAGTGCGAGCCGTGGGACCTCCCAGATAAATCGCTGATCCGGTCGGATGATCCCGAGTGGTTCTTCTTCGCGCCCAAGGACCGCAAGTACCCCAACGGGAGCAGGTCGAACAGGGCCACGGAGGCCGGGTACTGGAAGGCCACAGGCAAGGACAGGATCATCAAGTCCAAGGGTGACAAGCGCAAGCAGCACATCATCGGCATGAAGAAGACCCTTGTGTTCCACCGCGGGCGCGCACCCAAGGGTGAGCGAACA…
PmNAC102	GWHPAAEZ086317	MDQQQQQQQTPCVPPGFRFHPTEEELVGYYLARKVAAQKIDLDIIREVDLYRIEPWDLQERCSYYGGAGAGGQEEEPTEYYFFSYKDRKYPSGTRTNRATAAGFWKATGRDKPVLSSRSAALSVIGMRKTLVFYRGRAPNGRKTDWIIHEYRLQNNEHAPAQEEGWVVCRAFQKPMPNQQQRHGCYAGGFPAGYPSVPTYYYDGSSAATHARLLMSGAAAPALHDHSLAAESKLQVHLLADMPALQSPALDAAAGHSYDEQSAAESSAVDWNLLSSLLPAAQLNFHQPPASPSSCSKNNNDHL	GWHGAAEZ063625	ATGGATCAGCAGCAGCAGCAGCAGCAGACGCCATGCGTGCCCCCAGGGTTCAGGTTCCACCCCACGGAGGAGGAGCTGGTGGGGTACTACCTCGCCCGCAAGGTGGCCGCCCAGAAGATCGACCTCGACATCATCCGGGAGGTGGATCTCTACAGGATCGAGCCATGGGATCTCCAAGAGAGGTGCAGCTACTACGGCGGCGCCGGCGCCGGCGGCCAGGAGGAGGAGCCCACCGAGTACTACTTCTTCAGCTACAAGGACCGCAAGTACCCCAGCGGCACGCGCACCAACCGCGCCACCGCCGCCGGCTTCTGGAAGGCCACCGGCAGGGACAAGCCCGTGCTCTCCTCCAGGTCCGCCGCCCTCAGCGTCATCGGCATGAGGAAGACGCTCGTCTTC…
PmNAC103	GWHPAAEZ008818	MSAYLRASAIATAASGVGLGYGIAIAVGVLILVSTVMLISYLCVLTKAGAAHAATLLAAPAAPSPAAAAAVLGLDVAAIDAMYPKYPHVAGTGDDGDGGGGPCAICLGDFARGDALRRGPGCGHRFHACCAERWLRGLGCCFVASSRLCPTLERIPIGSRSDSHLTNLRPRPTLPRHVAAPESNRRCSSPINQTVPPLPSSIDPIHLFSLSFPRRRLVSPIDMASLGPEIFSRGFRLNPTPLEATTYYLQQLLAVAPLHEAIRPFIHHADVYACEPGELARQFRPLPRTGHRFFFTHCKLQQPHKAGKAGRATRAAGAGSWHSQGVTDIVDRKKVKVGEMRKLRYKKGGAYTDWLMDEYSCCLQDAVVGDRQYVFCNIYVSPRAAPGCVARQESAAFFA…	GWHGAAEZ006635	ATGAGCGCATATCTACGCGCCTCGGCCATCGCCACCGCAGCGAGCGGCGTGGGCCTCGGCTACGGCATCGCCATCGCGGTCGGCGTCCTCATCCTCGTCTCCACCGTCATGCTCATCTCCTACCTCTGCGTCCTCACCAAGGCCGGCGCCGCGCACGCCGCCACGCTTCTCGCTGCCCCCGCGGCCCCGTCCCCCGCCGCCGCAGCCGCCGTGCTGGGCCTCGACGTCGCCGCCATCGATGCGATGTACCCCAAGTACCCGCACGTCGCCGGCACCGGTGATGACGGCGACGGCGGCGGCGGCCCGTGCGCCATCTGCCTCGGCGACTTCGCGCGCGGCGACGCGCTGCGGCGCGGTCCCGGGTGCGGGCACCGCTTCCACGCGTGCTGCGCCGAGCGG…
PmNAC104	GWHPAAEZ008826	MEQVRWPDVPPCYRFTPTAPELIRYYLNPWVASPGQTPFGEPEGVVCAADVYSADPGTLTSRLRRFGHDDGNWYFLCVARWKDGNAGTRMSRAVQGGGTWHGSGKRVAVRRHGYRQTFEYRDAGGGKSAWLMEEFRSILPEATDGEGVRVICRVHRTPRAAADGDGGEERQEETDEAQFRSSKRQRGMLSQERDFAAADYWTTAALAPDAGCSYASTSQTAPGNGAASTTTWQLQPMMEQGVGYHPTGINGDEDIKGEPEPLEMLPADMGWQQFAEMGYGFGYAAEDARLNEWMRSTFSSCPQPSDSAAQEGDDPRGEAGAS	GWHGAAEZ006643	ATGGAGCAGGTGCGGTGGCCGGACGTGCCCCCGTGCTACCGCTTCACGCCGACCGCGCCGGAGCTCATCCGCTACTACCTCAACCCCTGGGTGGCCAGCCCCGGCCAGACGCCGTTCGGCGAGCCCGAGGGCGTCGTGTGCGCCGCCGACGTCTACAGCGCGGACCCGGGCACCCTCACGTCGCGGCTCCGGCGCTTCGGCCACGACGACGGCAACTGGTACTTCCTCTGCGTGGCCCGGTGGAAGGACGGCAACGCCGGCACCCGGATGAGCCGCGCCGTCCAGGGCGGCGGCACGTGGCACGGCTCCGGGAAGCGGGTCGCCGTCCGCCGCCACGGGTACCGGCAGACCTTCGAGTACCGCGACGCCGGCGGCGGCAAGAGCGCCTGGCTCATGGAG…
PmNAC105	GWHPAAEZ010166	MNRGHSGSMISSCGTSELTDEKNKDSQTSASQHCPSCGHSLDCNPDMIGLPAGVKFDPSDQELIEHLASLVEEGGSRAHPLINDFIPTIQGDDGICYTHPENLPGVTRNGLSKHFFHRPSKAYTTGTRKRRRIQSERGSHGSEDVGEARWHKTGKTRPVIVGGRQKGCKKILVLYSNNGKQGKSKKTNWVMHQYHLGDQEEKDGELVVSKVFYQAQLCSTTATVEHHTMDGEKVAEASKEMQNVLPSFAADATAVTVAMVPQRQQKRQRQADGHCSFAPTKRSHEEQQQKVGCRSAEMEGLIIACQSASTEAGASPESKGVQRPYHQHWPPDHSQDQHQLQCS	GWHGAAEZ007647	ATGAACAGGGGGCACTCAGGTTCGATGATCAGCAGCTGCGGCACCTCCGAGCTCACCGACGAGAAGAACAAGGACAGCCAGACCTCGGCTTCCCAGCACTGCCCAAGCTGTGGACACAGCCTTGACTGCAATCCGGACATGATTGGTCTTCCCGCTGGTGTCAAGTTTGATCCGTCAGATCAGGAGCTGATAGAGCACCTTGCGTCCTTGGTGGAGGAAGGAGGCTCCAGAGCTCACCCTCTCATAAATGACTTTATACCCACCATACAAGGAGATGATGGCATTTGCTACACTCATCCTGAGAATCTCCCAGGTGTGACAAGAAATGGCCTCAGCAAGCACTTCTTCCACAGGCCATCCAAAGCCTACACCACTGGCACAAGGAAGAGGAGAAGGATC…
PmNAC106	GWHPAAEZ010233	MEVAVRPQPHELVRQLQFPPGYHFVPTEAELVDVYLRGKIDGRELPLDVVNEVAVLDWQPGSLVEAYKGYGENKWYFFTVREPSSSNKEEEPNRKVRVPGVKATWKATGSLVPISVERGERQQEGGAGAVRRKEKVVVGTKRVLIYQSSDAEEDGKWSMHEYILKGHAKIGQYALCSIQRKQHSDTVDANAGEGCCSSSRKRTRARNVDPEKTKKKRTTNKAASAKRTATRRKNKTSARAEEEQQQEEVALVSSPVKPPFTPPQDQQAPPHALQQGQKALAVYGVPVLTALPLQVHPPHPDGMLGDYAPIYEKDTSADSFQCDANMSRCHENLQNLQRSCDPEEQLPCYTVNEVIADSHAQYQLYQQQDDCQFFALEDQYASQYLYQDSDLFPGDTTQN…	GWHGAAEZ007694	ATGGAGGTCGCTGTCAGGCCGCAGCCGCATGAGCTGGTCCGGCAGCTGCAGTTCCCTCCCGGCTACCACTTCGTGCCGACCGAGGCGGAGCTCGTCGACGTCTACCTCCGCGGCAAGATCGACGGCCGGGAGCTGCCTCTCGACGTCGTCAACGAGGTCGCCGTCCTCGACTGGCAGCCTGGCAGCCTCGTCGAGGCGTACAAGGGGTACGGGGAGAACAAGTGGTACTTCTTCACGGTGCGGGAGCCGTCGTCATCGAACAAGGAGGAGGAGCCCAACCGGAAGGTGAGGGTGCCGGGCGTCAAGGCGACGTGGAAAGCGACGGGGAGCTTGGTGCCCATCTCGGTGGAACGAGGCGAGCGGCAGCAGGAGGGGGGGGCCGGCGCCGTCCGCAGGAAG…
PmNAC107	GWHPAAEZ010605	MTWCNGFKDVRAAVESSLSPTAAAAAAGKKAAASLAVLVKMCPSCGHRAHYEQETTSIQDLPGLPAGVKFDPTDQELLEHLEGKARPDSRKLHPLVDEFIPTIEGENGICYTHPERLPGVSKDGLVRHFFHRPSKAYTTGTRKRRKVHSGDGDDGVGGETRWHKTGKTRPVLSHGRPRGYKKILVLYTNYGKQRKPEKTNWVMHQYHLGSDDEERDGELVVSKVFFQTQPRQCGSAAAAKEAVAATNVVTSSNALAGHHQGGSVLRGENGVDPFYNPGTMMGYQGVPNNRAPPAPGASHFMPNFAMHAARATFGP	GWHGAAEZ007970	ATGACGTGGTGCAATGGCTTCAAAGACGTGCGCGCCGCCGTGGAGAGCAGCCTGTCCCCGACCGCCGCCGCCGCCGCCGCGGGCAAGAAGGCCGCCGCGTCGCTCGCCGTCCTCGTCAAGATGTGCCCGTCGTGCGGCCACCGCGCGCACTATGAACAGGAGACCACCTCGATCCAGGACTTGCCGGGCCTGCCGGCCGGCGTCAAGTTCGACCCGACGGACCAGGAGCTGCTGGAGCACTTGGAGGGCAAGGCGAGGCCGGACTCCCGGAAGCTCCACCCCCTCGTCGACGAGTTCATCCCCACCATCGAGGGCGAGAACGGCATCTGCTACACGCACCCCGAGAGGCTCCCCGGCGTGAGCAAGGACGGGCTCGTCCGGCACTTCTTCCACCGGCCG…
PmNAC108	GWHPAAEZ011688	MAQTSLPPGFRFHPTDVELVSYYLKRKIMGKKLIVDAISEVDLYKFPPWDLPDKSSLRSKDLEWFFFCPRDKKYPNGSRTNRATPNGYWKTSGKDRTIMLNSRVVGMKKTLIFHEGKAPKGDRTDWVMYEYKMEDEDLVSAGFSKDAFVLCKIFKKSGLGPRIGEQYGAPFNEVEWDNAEAETSMFPLMTSSEVVNPMDGPHAQHAVPAGTAREPPLQNTSVAWVGEESSFDHATGTTSVEDLTFGCAIAGTAIQDIPAQQSVDGVVSGINTSNGVNDMYGPPDCDGFLLEELSRFLNDSPLRDTTLGESSGLPPMSEAEAHAFEVNTFSLYNELSGIAGLEGLPNNFSASNVAATDYMALPPDRELSTDDFIELNDLLASDPSFPSEFPAQNSQFMQY…	GWHGAAEZ008757	ATGGCGCAAACTAGCCTGCCTCCTGGTTTTCGTTTCCACCCAACAGATGTTGAGCTCGTTTCCTACTACTTGAAGAGGAAGATTATGGGAAAGAAACTTATTGTAGATGCTATATCAGAGGTTGATCTGTACAAGTTTCCTCCATGGGACCTCCCTGACAAGTCCTCTCTTCGAAGCAAAGATCTTGAATGGTTCTTCTTTTGCCCTCGTGACAAGAAATATCCTAATGGGTCTAGGACAAACCGTGCCACTCCAAATGGTTACTGGAAGACTAGTGGAAAAGATAGAACGATTATGCTTAACTCTCGCGTTGTCGGGATGAAGAAAACATTGATATTTCATGAAGGCAAGGCCCCTAAAGGTGACAGAACTGATTGGGTGATGTATGAATACAAAATG…
PmNAC109	GWHPAAEZ011721	MSRDLEDGQGAVDSVVAAAAGGGERGSEAPAAAGGGGGGDAHDNDIVMPGFRFHPTEEELIEFYLRRKVEGKRFNVELIAFLDLYRFDPWELPAMAVMGGKEWFFYVPRDRKYRNGDRPNRVTASGYWKATGADRMIRGENNRPIGLKKTLVFYSGKAPKGVRSSWIMNEYRLPPPATDADPLIPKSEISLCRVYKRSGIDDGHGQSSSSTQASSGRRISSRTSVPPTGRHGSSPSSTPLSPTQLSPTQQLSSFHLLQGECSSASPPAPIMDQVVTVHTAPPLLPPPRPCTYAPAATTIRSTAAVAPQRAQGAAVIPSSTYSSLLNMAAGAAPMTGSSRPIDELMSTPLLVSPSQAYANLSAVTGSHFLPLMPAPPSPMPQMTPLGALPMVPPPPSVTD…	GWHGAAEZ008784	ATGAGCAGAGACCTCGAGGACGGGCAGGGCGCCGTCGACAGCGTTGTTGCGGCAGCAGCTGGAGGAGGGGAGCGGGGTAGCGAGGCTCCGGCCGCGGCGGGCGGCGGTGGCGGCGGGGACGCGCACGACAACGACATCGTGATGCCGGGGTTCCGATTCCATCCCACGGAGGAGGAGCTGATCGAGTTCTACCTCCGGCGAAAGGTGGAGGGCAAGCGCTTCAACGTCGAGCTCATCGCCTTCCTCGACCTCTACCGTTTCGACCCATGGGAGCTCCCCGCAATGGCGGTGATGGGCGGGAAGGAGTGGTTCTTCTACGTGCCGAGGGACCGCAAGTACCGGAACGGCGACCGGCCGAACCGGGTGACGGCGTCGGGGTACTGGAAGGCGACGGGCGCC…
PmNAC110	GWHPAAEZ013200	MENEPAYSAGGPGHFTTGYQDFPMCFQESPYGPCNVQDLLLEFNAGLTHLPDPYPAAAGDIAGPYPYMAAADVFGGMDSAPPELIQPLQVSAAGPGPYPAGDTTGPYTATAGMGVLHMAMESASGEAIAGAGLAQPDPYSAVDIDLSAATDKEMVRLLCERYEHHKREAKEESQSLNPLEASAAAGLVQPDPWDLPRRCYAARKKFGSDEKTRRGCWKERDSEFTAIRGDPWLPRALRYVGFRRTLEFHTDDGTKTDWLMHEYAMLHHSDGHLFLKVWLPSLREVLTMHT	GWHGAAEZ009942	ATGGAAAACGAACCCGCCTACTCGGCCGGAGGACCCGGCCATTTCACCACCGGCTACCAGGATTTCCCGATGTGCTTCCAAGAAAGCCCGTACGGGCCCTGCAACGTGCAGGATTTACTGCTGGAGTTCAACGCCGGCCTCACCCACCTTCCGGACCCGTACCCTGCTGCTGCCGGGGACATCGCCGGCCCTTACCCTTACATGGCCGCCGCCGACGTCTTCGGGGGCATGGACAGTGCTCCGCCGGAGCTCATCCAACCGCTGCAGGTCAGCGCCGCCGGGCCGGGCCCGTACCCTGCCGGAGACACCACCGGCCCTTACACGGCCACCGCCGGCATGGGGGTCCTGCACATGGCCATGGAGAGCGCTTCGGGGGAGGCCATCGCCGGCGCCGGCCTC…
PmNAC111	GWHPAAEZ013255	MDVVEGGTTFDCSLPDSWFNDLLNDDDDDAAPYSGGGTGGVDSLEAIDLSTATDKEIICFVRENYERYKEKNLCQPPAIDDFTWLDPWKYRRSWFIMRKKFGSDEKTRRGYWKEKDNEFTAIRGDQWQQPAQRRPVYIGFKRTLEFYMNDGTKTEWLMNEFAMIHQSDDGHFFLKEEVVISEIFKKDKDANLRPPMHPQNCPREMANENGEQGDREDEPNRDDNTASPGDRPPRHGTARSDLQAPTGKRMRPDDDPSGSIRVSESEVWQQLTRVYVEVPKEAGSSRRKDSKKLVYAVCDHCDRVFRASSKNGTSSLRRHAEGCRCRHSSQARARDIVLQPGPSGGYAR	GWHGAAEZ009989	ATGGACGTGGTTGAAGGAGGAACAACGTTTGATTGCTCATTGCCCGACAGCTGGTTCAACGATCTGCTGAACGACGACGACGATGACGCTGCCCCGTACTCCGGCGGAGGCACCGGCGGCGTCGACTCGCTGGAGGCCATCGACCTGTCCACGGCCACCGACAAGGAGATCATCTGCTTCGTCCGCGAGAACTACGAGCGGTACAAGGAGAAGAACCTCTGCCAGCCGCCGGCCATCGACGACTTCACCTGGCTGGACCCCTGGAAGTATCGCCGCTCGTGGTTCATCATGAGGAAGAAGTTCGGCTCCGACGAGAAGACGCGCCGGGGATACTGGAAGGAGAAGGACAACGAGTTCACCGCGATCCGCGGCGACCAGTGGCAGCAGCCGGCGCAGCGC…
PmNAC112	GWHPAAEZ013509	MSMSFLSMVEAELPPGFRFHPRDDELICDYLAPKLRGKVGFSGRLPPMVDVDLNKVEPWDLPAAAAVGPREWYFFSLKDRKYATGQRTNRATVSGYWKATGKDRAVALRGALVGMRKTLVFYQGRAPNGRKTEWVMHEYRMEGALEQSSKFSSKDEDWVLCRVICKKKLPGGGASSKASRSLATNGGHDTAPTSSPPLPPLMDTTLAQLQAAKNTTAGSGAVEQVPCFSSFNNIASNSNTAAAAAAQPCYLPMVTGSHGMSFLDHGLPELGSCFDPLNCDKKLLKAVLSQFGGEVVPSLTHEMAAGTATSTWMNHF	GWHGAAEZ010157	ATGTCGATGAGCTTCCTGAGCATGGTGGAGGCGGAGCTACCACCGGGGTTCCGGTTCCACCCGAGGGACGACGAGCTCATCTGCGACTACCTCGCGCCCAAGCTCCGCGGCAAGGTCGGGTTCTCCGGCCGCCTGCCGCCCATGGTCGACGTCGATCTCAACAAGGTTGAGCCATGGGATCTCCCCGCGGCGGCGGCGGTGGGCCCTAGGGAGTGGTACTTCTTCAGCCTCAAGGACAGGAAATACGCGACGGGGCAGCGGACGAACCGGGCCACGGTGTCAGGGTACTGGAAGGCTACCGGGAAGGATCGGGCCGTGGCGCTGCGAGGGGCATTGGTGGGGATGAGGAAGACGCTGGTGTTCTACCAGGGGAGGGCCCCCAATGGGAGGAAGACGGAG…
PmNAC113	GWHPAAEZ013874	MEMMSAAQAATSQLPPGFRFHPTDEELILHYLRNRAASAPCPVPIIADVDIYKFDPWDLPSKALYGDGEYYFFSPRDRKYPNGIRPNRAAGSGYWKATGTDKPIHDSATGESVGVKKALVFYKGRPPRGTKTNWIMHEYRLGLAAAYRPPSKFRNVSMRLDDRVLCRIYKKSGQASPMAPPLADYEHLDHDDPSSGGFDDMCSFYAPTSSSGATTSSTTASSAFIQQQPPALLLPRLPKIPSISELLDEYAFAQIFDTAGPAEQDPLAVHPSLNQLLAVGDSAPPAAGGKRKATSSMGPEECGGMITAGHHQHPPAKSSRLNGSCLDAPQPASALPATSSVLGGGLKHHMLPQF	GWHGAAEZ010454	ATGGAGATGATGTCCGCGGCGCAGGCGGCGACGTCGCAGCTGCCGCCGGGGTTCCGGTTCCACCCCACCGACGAGGAGCTCATCCTGCACTACCTCCGCAACCGCGCCGCCTCCGCGCCGTGCCCCGTCCCCATCATCGCCGACGTCGACATCTACAAGTTCGACCCATGGGACCTCCCCTCCAAGGCCCTGTACGGCGACGGCGAGTACTACTTCTTCAGCCCGCGCGACCGCAAGTACCCCAACGGCATCCGCCCCAACCGCGCGGCGGGCTCCGGCTACTGGAAGGCCACCGGCACCGACAAGCCCATCCACGACAGCGCCACCGGCGAGAGCGTCGGCGTCAAGAAGGCGCTCGTCTTCTACAAGGGCCGCCCGCCCAGGGGCACCAAGACCAAC…
PmNAC114	GWHPAAEZ014751	MRSMESTDSSSGSAPPRRQQQQQPKQPGSAPDLPPGFRFHPTDEELVVHYLKKKAASAPLPVAIIAEVDLYKFDPWELPDKATFGEHEWYFFSPRDRKYPNGARPNRAATSGYWKATGTDKPILASNGSREKVGVKKALVFYRGKPPKGLKTNWIMHEYRLADAAGSTTAHRPPPGAGGKATSLRVCVLSQLDDWVLCRIYKKTNKLGVGDHQRSLECEDSVEDAYHTHAAPAVAAAGGGGAHGGNYTSLLHHHSGHEDHFLDGLLTAEDAGGLSAGASSLSHLAAAARAAPSATKQLLIPSSTPFNWLDASALAILPPTKRFHGYSGRDTTTDGGMSLSSPSERNHLAAVGAGAVDNGASGGASAIPTFLNPLGMQAAATYHHHAILGTPVPPEAAAA…	GWHGAAEZ011100	ATGAGGTCCATGGAGAGCACGGACTCGTCGTCCGGCTCGGCGCCACCGCGGCGGCAGCAGCAGCAGCAGCCGAAGCAGCCGGGATCGGCGCCGGACCTCCCGCCGGGGTTCCGGTTCCACCCGACGGACGAGGAGCTCGTCGTCCACTACCTCAAGAAGAAGGCCGCCTCCGCGCCGCTGCCCGTCGCCATCATCGCCGAGGTCGACCTCTACAAGTTCGACCCGTGGGAGCTCCCTGATAAGGCGACCTTCGGGGAGCACGAGTGGTACTTCTTCAGCCCAAGGGACCGCAAGTACCCGAACGGAGCGCGGCCGAACAGGGCGGCGACGTCGGGGTACTGGAAGGCCACTGGCACCGACAAGCCCATCCTGGCGTCCAACGGCAGCCGCGAGAAGGTC…
PmNAC115	GWHPAAEZ015939	MEGSAAAAAGGGAGGGSKKEESLPPGFRFHPTDEELITYYLRHKIADGSFTARAIAEVDLNKCEPWDLPEKAKLGEKEWYFFSLRDRKYPTGVRTNRATHAGYWKTTGKDKEIYTGQLPATPELVGMKKTLVFYKGRAPRGEKTNWVMHEYRLHSKSAPKSNKDEWVVCRVFAKSAGVKKYPSNNAHSRSHHHPYTLDMVPPLLPTLLQHDPFARGPHHPYMTPADLAELARFARGTPGLHPHIQPHPGTAAAYINPTAVAPPFTLSGGLSLNLGASPAMPSPPAALHAMSMAMSHQIAPSGAGAAGSHHQVMAGDHHQQMAPAGLGGCVIAPGADAGFGADAAGVRYQSLDVEQLVERYWPAGYQV	GWHGAAEZ011957	ATGGAAGGCTCAGCAGCAGCAGCAGCAGGAGGAGGTGCAGGGGGAGGGTCGAAGAAGGAGGAGAGCTTGCCGCCGGGGTTCAGGTTCCACCCGACGGACGAGGAGCTCATCACGTACTACCTGCGGCACAAGATCGCCGACGGCAGCTTCACGGCGAGGGCCATCGCCGAGGTCGACCTCAACAAGTGCGAGCCGTGGGATCTCCCGGAAAAAGCGAAGCTCGGTGAAAAGGAGTGGTATTTCTTCAGCCTAAGGGACAGAAAGTACCCAACCGGTGTGCGAACAAATCGCGCAACTCATGCTGGTTACTGGAAGACAACAGGCAAGGATAAAGAGATCTACACTGGGCAACTACCAGCCACGCCAGAGCTAGTAGGGATGAAGAAAACCCTGGTGTTC…
PmNAC116	GWHPAAEZ015964	MEAPPPRRWPPGFRFSPTDEELVLYFLKRRIVSGRPSLYVADVDVYKSHPSHLPERSALQTGDRQWFFFSRMDRKYPNGSRASRTTGDGYWKATGKDRFICGGGRAVGNKKTLVYHHGRAPRGERTDWVMHEYTLLADALPPAAQGRDTYALYKLFQKSGAGPKNGEQYGAPFREEDWLDNDEAGVTAAAPANSVPNTNNCPATVEEHAIADRELPIEDLDELLSQIGNDKEEFGEAQLDFSTPATSHAQSQGWLSDGGDKAEVVDASISSGAVVAAENTCTGLPLGNIEQLLMQISDDQQNAELFSDLSASVPQLQLQCDDHQVWLDAHREQEVCAPDPTSSSGAVVTAECTDTELGDLEGLLLHIANDQDMVEPLSDLSGPIPYHNFNQVSIGDFHE…	GWHGAAEZ011973	ATGGAGGCCCCGCCGCCGCGCCGGTGGCCGCCGGGATTCCGCTTCAGCCCCACCGACGAGGAGCTCGTCCTCTACTTCCTCAAGCGCCGGATCGTCTCTGGCCGCCCCTCCCTCTACGTTGCTGACGTCGACGTCTACAAGTCCCACCCCTCCCACCTCCCCGAGAGGTCGGCGCTGCAGACGGGGGACAGGCAGTGGTTCTTCTTCAGCCGGATGGACCGGAAGTACCCCAACGGCTCGCGCGCCAGCCGCACCACGGGCGACGGCTACTGGAAGGCCACGGGGAAGGACCGCTTCATCTGCGGCGGCGGCCGGGCAGTGGGGAACAAGAAGACGCTCGTGTACCACCACGGCCGGGCCCCGCGCGGGGAGCGCACAGACTGGGTCATGCACGAGTAC…
PmNAC117	GWHPAAEZ016305	MEGDGEYPIGFRFKPKEDELVFYYLLPRLQGRPTVPNDSVVEANVYACHPETLINEHRGAGRQDEWYFLSPRARMYGNGVRPARKTRDGRGRWKASTATKEVAQVVVRNGIKFRKSVLNYFEGTPKKEARTKWIMLEITVPEYEIKLDRPGARNLLDEYVMCKIYVSPQHKKKSDDDDDDDHEEGTGSVCEDDEEACSSTQHGQVTAEPNLSEKQAGKRPMVEQPPQRGRAAPARKQARRGSLGIGSTQSSCSTRNAAAPTELYYGGGPGAHYGLQLQAPATMQRSAGAYSGQAPATPPAGACGGRGLGQMPTLRPVIYQPFSDQTGDPFGQMATMTRPPNPAARRQCFPGSPPPRHPGTAFTPQVSLQCFYDQNYRAVPQPPGYASSSQLQRQAAFPP…	GWHGAAEZ012227	ATGGAGGGGGACGGCGAGTACCCGATCGGGTTCCGGTTCAAGCCCAAGGAGGATGAGCTCGTCTTCTACTACCTCCTCCCCAGGCTGCAGGGCCGCCCCACCGTGCCCAACGACTCCGTCGTCGAGGCCAACGTGTACGCGTGCCACCCGGAGACGCTGATCAACGAGCACAGGGGCGCGGGGCGGCAGGACGAGTGGTACTTCCTGTCGCCGAGGGCTCGCATGTACGGCAACGGCGTGAGGCCGGCGCGGAAGACGCGGGACGGCCGCGGGCGGTGGAAGGCGTCCACGGCCACCAAGGAGGTGGCCCAGGTGGTGGTCCGCAACGGCATCAAGTTCCGCAAGAGCGTGCTCAACTACTTCGAGGGCACCCCCAAGAAGGAGGCCAGGACCAAGTGG…
PmNAC118	GWHPAAEZ017031	MSVRFRMGGGDGRLPPGFRFRPTDEELLTHYLAPKAADAGFALAAVREVDLYRSEPWYLLPAAGGGGGCCYFFCRRSVKFPSGLRTNRATRAGYWKSTGKDKVVMRQLGGGSIDSGRGEPLGLKKTLVFYRGRAPTGEKTNWVMHEYRLVQGHGYTFPMLATGSQSEWVICRMFMRKAPGEKSLLEEETVPHPPLNNGHLQPSFDGCNGGKTAAAVGEASNPEHANCFSDALAIAPADRHHETAGQGALQLNREAELLMNYSASDYASAAAPASELQQQATLLLDELSSDCFDDLLPQLLDYEGLPFLQDF	GWHGAAEZ012723	ATGTCCGTGCGTTTCAGGATGGGAGGCGGTGACGGCCGGTTGCCGCCGGGCTTCCGTTTCCGGCCCACCGACGAGGAGCTGCTCACGCACTACCTCGCCCCAAAGGCAGCCGACGCCGGCTTCGCCCTCGCCGCGGTCCGCGAGGTCGACCTCTACAGGTCCGAGCCATGGTACCTGCTGCCGGCCGCCGGAGGAGGCGGCGGCTGCTGCTACTTCTTCTGCAGGAGGAGCGTCAAGTTCCCGTCCGGCCTCAGGACCAACCGGGCCACGCGGGCCGGGTACTGGAAGTCCACGGGGAAGGACAAGGTGGTGATGCGCCAGCTCGGCGGCGGCAGCATCGACAGCGGCCGCGGCGAACCGCTGGGGCTGAAGAAGACGCTCGTGTTCTACAGGGGCCGC…
PmNAC119	GWHPAAEZ017042	MDERSDMDKSDEVLLPDFRFHPTDEELVGFYLKRKIQQKPLSIELIRQLDIYKYDPWDLPKLASSGEKELYFYCPRDRKYRNSARPNRVTGDGFWKATGTDRPIYSSEGTKCIGLKKSLVFYKGRAAKGIKTDWMMHEYRMPSLNDPSLPKTPKDKNIPAL	GWHGAAEZ012733	ATGGATGAGAGATCTGATATGGACAAGTCAGATGAGGTCCTTCTTCCTGATTTTCGGTTCCATCCTACAGATGAAGAGCTCGTCGGCTTCTATCTCAAGCGAAAGATTCAGCAAAAACCTCTGTCCATAGAGCTCATCAGGCAGTTGGACATCTACAAGTATGATCCATGGGATCTCCCAAAGCTTGCAAGCTCCGGGGAGAAAGAATTGTACTTTTACTGCCCAAGGGACAGGAAGTATCGGAACAGTGCTAGACCAAATAGAGTCACAGGAGATGGATTCTGGAAAGCAACAGGAACAGATAGGCCCATATACTCTTCCGAAGGAACCAAGTGCATAGGCCTGAAGAAGTCTCTTGTCTTTTATAAAGGGAGAGCAGCAAAAGGGATCAAGACAGAT…
PmNAC120	GWHPAAEZ018119	MVTAAATQRRDAEAELNLPPGFRFHPTDEELVAHYLCARAAGRSPPVPIIAEVDLYRFDPWDLPERALFGRREWYFFTPRDRKYPNGSRPNRAAGTGYWKATGADKPVQHGGRTVGIKKALVFYHGKPPRGVKTEWIMHEYRLADAGGKKPVNGSLRLDDWVLCRLYNKKNEWEKMQQQKEKAMESEASLSHSHSDTRTPESEIDDETFPELGSLPEFDDMGPAPALAPAGAVLPKEEVQDFGNLGGDDWLAGINLDYLQMPGDADFFGNMLASPMAPKAEQDGGFPLF	GWHGAAEZ013522	ATGGTGACGGCGGCCGCGACGCAGCGCCGTGACGCCGAGGCGGAGCTGAACCTGCCCCCGGGCTTCCGCTTCCACCCCACCGACGAGGAGCTCGTCGCGCACTACCTCTGCGCGCGCGCCGCCGGGCGCAGCCCGCCCGTCCCCATCATCGCCGAGGTCGACCTCTACCGCTTCGACCCCTGGGACCTCCCCGAGCGCGCCCTCTTCGGCCGCCGCGAGTGGTACTTCTTCACGCCGAGGGACCGCAAGTACCCCAACGGCTCCCGCCCCAACCGCGCCGCCGGGACCGGGTACTGGAAGGCCACCGGCGCCGACAAGCCTGTCCAGCACGGGGGGCGGACCGTGGGGATCAAGAAGGCGCTCGTCTTCTACCACGGGAAGCCGCCGCGCGGGGTCAAG…
PmNAC121	GWHPAAEZ018826	MLLRPTKFPAPAPTSAFDSHPSDLVLVKYYLRPWVARGVRPAGAFVHAADLYAAEPSELARRYRAAVARDGERAWYFLSPLRTKSPRGRRKARTIAGGTGWWHGEAGPRPVLDPLDGRRKVGYRQSFSFMRRAADGAPVRTGWIMVELRLHDEDDGDGARGIGDQLEGLVLCKVYRSPRHPGHAEAPDGDDLEESCAAAAAPAPAGRLSNVAEDDGSSDSPVVTAAPPGGKRKADDDGEPSAATPRRHIRTADDETSGAAVVTVLGPKEKTADDENETSGATTAAAHGDEEEKKAADDKDSSASTPARKRAKTADDEGAGAASAPKRIAGAPATQQLHCLQCGFHLGALQALVSPAKSTSETETETGIGQADETQGGGRTGDLPAKDRSFRHFF	GWHGAAEZ014073	ATGCTGCTGCGGCCCACCAAGTTCCCCGCCCCGGCGCCGACGTCGGCCTTCGACTCGCACCCGTCCGACCTGGTGCTCGTCAAGTACTACCTCCGGCCCTGGGTCGCGCGGGGCGTCCGGCCGGCGGGCGCCTTCGTGCACGCGGCGGACCTCTACGCCGCCGAGCCCAGCGAGCTCGCGCGGCGGTACCGCGCCGCCGTGGCGCGGGACGGCGAGCGCGCGTGGTACTTCCTCTCGCCGCTCCGCACCAAGAGCCCCCGCGGGCGCCGCAAGGCGCGCACCATCGCGGGCGGGACCGGGTGGTGGCACGGCGAGGCGGGGCCCCGCCCCGTGCTCGACCCGCTCGACGGCCGCCGGAAGGTCGGCTACCGCCAGAGCTTCTCGTTCATGCGGCGGGCC…
PmNAC122	GWHPAAEZ020330	MHPSCSPLTVPPGFRFHPTDEELLYYYLRKKVAYEPIDLDVIREIDLNKLEPWDLKDRCRIGTEPQDEWYFFSHKDKKYPTGTRTNRATTAGFWKATGRDKAIFLGNAGRKIGLRKTLVFYTGRAPHGKKTDWIMHEYRLDNDNAEVPKTEEGWVVCRVFMKKSIQRGFDQQGVVAAGDDDELQSFHHSSGGATPPVDQKLGLHQLMHGCFPAFDPSMHLPHLTSAEAAPLGAPAFMSGTPPAAAVNPLDMGSAPHNLAKLTASCGTAGDMLLNGADRFGAAGADWSILDKLLVSHQNLDQLFHGKLKGTGSAAGVPHHYHHQQQLMGMSASTLQRLPLHYLGCDAADLKFSM	GWHGAAEZ015126	ATGCATCCGAGCTGCTCTCCTCTGACAGTGCCTCCGGGCTTCCGGTTCCACCCGACCGACGAGGAGCTCCTCTACTACTACCTGAGGAAGAAGGTCGCCTATGAGCCCATAGATCTTGATGTCATTAGGGAGATTGACCTCAACAAGCTTGAGCCTTGGGATCTCAAAGATCGCTGCAGGATTGGGACAGAGCCTCAGGATGAGTGGTACTTCTTCAGCCACAAGGACAAGAAGTACCCAACGGGGACACGCACGAACCGGGCCACGACGGCCGGGTTCTGGAAGGCGACGGGCCGGGACAAAGCCATCTTCCTCGGCAACGCTGGGAGGAAGATCGGCCTGAGGAAGACGCTGGTGTTCTACACCGGCAGGGCACCCCACGGCAAGAAGACTGACTGG…
PmNAC123	GWHPAAEZ020544	MAAAAAAAEIPDGVPPTFRFRPTQRELVEFYLLPRARGQDPFPGVIIEDDAAGSSLPWDLFERHGLGSEDEAYFLARAGEARKPGARQDRGCDGSVGAWKMQSSVDKGLRAGGERILCRRSNLRLHMGKGKSGGSVGWVMHEYTVAAPPCTSPVKICHIAFAGHGRKRKRVPDGQEDCLGEHTSRRARVDDAAAGGRSSGEMLDPDSGAVVHASADEERSQLVLTDDDIFPQSPLLGSSDFLGFPSAASANAEQYQELEQQVPSTEEEEEQVMMPQLMVQQSGMAEQLSAGELEFWSSIGVDVQSSNCAEQEFWSSNGVDSNSVVPGIGDMAGDQQDQQDFWSSFTADVQSNCTVPDMAAGALGGDPWGGYCITC	GWHGAAEZ015289	ATGGCGGCGGCGGCGGCGGCGGCCGAGATCCCGGATGGGGTCCCACCCACCTTCAGGTTCCGGCCAACGCAGCGTGAGCTCGTCGAGTTCTACCTCCTCCCGCGCGCCCGCGGCCAGGATCCATTCCCCGGTGTCATCATCGAGGACGACGCGGCGGGGAGCTCGCTGCCCTGGGACCTCTTCGAGCGCCACGGCCTGGGGAGCGAGGACGAGGCCTACTTCCTCGCGCGCGCCGGCGAGGCCAGGAAGCCCGGCGCCCGCCAGGACCGCGGCTGCGACGGCAGCGTCGGGGCGTGGAAGATGCAGAGCAGCGTCGACAAGGGCCTGCGCGCCGGCGGCGAGAGGATCCTCTGCCGCAGGAGCAACCTCAGGCTGCACATGGGCAAAGGCAAGAGCGGC…
PmNAC124	GWHPAAEZ020546	MSTKAAVALGHPPGLNFRPDDDELVEFFLLPTVRGEPAWFPGVIVIDDDSAANTLPWKLLERHGLADDDEAYFFVRTKDAKQEAARQDRYCAGGASARWVSQRPVFGASCIGGETIEWRRINLNLQMGRGKSGGGRGSTGWVMHEYTLTEPACPSLKICHVSFSGHGKDRKRVPDEEYSDGCHAAEPAPKRARVDADAAAANSGSSTCVYGSTEPAIDQGYGAEHGSGDVFLQQTGEPWCYSSVFSVPDAQNDCQGGDPSVAHTSAGQQEHSPSPFLIGQGISATDQQQQLLPDDNNAANDSSSATTCAYDYEPVQATDEEIMEWGSSLLADDAEPTAEQQKTDEHAMMPQLMIQETVAAGAAESSDGISPSNQQQQQLDSVPSMEVEERQEIQEDQLQ…	GWHGAAEZ015291	ATGTCGACCAAGGCCGCCGTGGCCCTCGGGCACCCGCCTGGCCTCAACTTCCGGCCCGACGACGACGAGCTCGTCGAGTTCTTCCTCCTGCCGACCGTCCGCGGCGAGCCGGCCTGGTTCCCCGGCGTCATCGTCATCGACGACGACAGCGCCGCCAACACGCTGCCCTGGAAGCTCCTGGAGCGTCACGGCCTGGCCGACGACGACGAGGCCTACTTCTTCGTGCGCACCAAGGACGCCAAGCAGGAAGCCGCCCGGCAGGATCGCTACTGCGCCGGCGGCGCGAGCGCGAGGTGGGTGTCGCAGAGGCCCGTGTTCGGCGCCTCGTGCATCGGCGGCGAGACGATCGAGTGGAGAAGGATCAACCTCAACCTGCAAATGGGCCGCGGCAAGAGCGGC…
PmNAC125	GWHPAAEZ020664	MSAAKALGLPPGVRFDPTGDELVEFYLLPRALGRPPAVPGIIIEDAATSASHPWKLLTRHRRTDDGAAYFFERASSSDDAKEGRRKCGRTGWVLHEYTVASPQCPFPVKLCHVAFTGYGHKRQRVPDGGEGEAQELEPQAAPPPHKRAAATASSVITTATLDQEDLGEVRHRAQDQEQQFLDYGTSSVGDFCGSDAGFSQESSVLDPWCPDAGPSQQEPFALDQELAQNQECFTNQSQEQFVNHEGSSIEAYCALLLAPDLRSSQEPPTGQSLTEEQQLQLAQLLGGISSPRGPPTAPAGGEAAYHEEHIQTTADLLLPTDQESCTTEQPDGNMGQDDFFEGWGDLDSFCDTTGVQTDDDEMAAGSPERLPAMVVEVQPVAGAKSEVKCDLDRHFLDQQ…	GWHGAAEZ015376	ATGTCGGCGGCGAAGGCCCTAGGGCTCCCGCCGGGGGTCCGCTTCGACCCCACAGGCGACGAGCTCGTCGAGTTCTACCTCCTGCCGCGCGCCCTCGGCCGGCCGCCCGCGGTCCCGGGGATCATCATCGAGGACGCCGCCACCAGCGCGAGCCACCCCTGGAAGCTGCTCACGCGCCACCGCCGCACCGACGACGGCGCGGCCTACTTCTTCGAGAGGGCCTCCAGCAGCGACGACGCCAAGGAGGGCCGCCGCAAGTGCGGCCGCACGGGGTGGGTCCTGCACGAGTACACCGTCGCCTCGCCGCAGTGCCCGTTCCCGGTCAAGCTCTGCCACGTCGCCTTCACCGGCTACGGCCACAAGCGCCAGCGCGTGCCCGACGGCGGCGAGGGCGAGGCC…
PmNAC126	GWHPAAEZ021337	MAAACVAGLPPGLLFAPEDEVAVEHYLLPRLLGWQLLVDGLILDDDPLSAPPRELLERNGRGEEAFFFAEGQARCGKGTRQKRTCAGGGWWEGQKTCAEGDKLRVPGGGGGREAAWRKKALNFHCGGAGRKGSTGWVMHEYAVTAPEDLARSPLRLYHIRLSSYGRKQSGAMEVPRALGLPPGFLFAPEDGDVVACYLLPRVLGQPLPLDGLILDDDPLSAPPWELLERNGRREDAFFFALGQVKSSKGSRQKRTCVGGGFWNGERTCVDGEKLLVPGLAGAEVMEWRKRVLSFQHAGNKGSTGWVMHEYAITAPDHLAESQLRLYRIRFSGHGKKRKRAQEDPSADESAAPTAARRRVAEEDDTLLGMLMPSSDPICSSVVLADQADGNGVNGAELHG…	GWHGAAEZ015906	ATGGCGGCGGCGTGTGTGGCGGGACTCCCGCCGGGCCTCCTCTTCGCCCCCGAGGACGAGGTGGCGGTGGAGCACTACCTCCTTCCTCGCCTCCTGGGCTGGCAGCTCCTGGTCGACGGCCTCATCCTCGACGACGATCCGCTGAGCGCGCCGCCGCGGGAGCTCCTCGAGAGGAATGGGCGCGGGGAGGAAGCCTTCTTCTTCGCGGAGGGGCAGGCGAGGTGCGGGAAGGGCACGCGGCAGAAGCGGACCTGCGCGGGCGGCGGCTGGTGGGAGGGCCAGAAGACGTGCGCGGAAGGCGACAAGCTGCGCGTCCCCGGCGGCGGCGGCGGCAGGGAGGCCGCGTGGCGGAAGAAAGCGCTCAACTTCCACTGCGGCGGCGCGGGCAGGAAGGGAAGC…
PmNAC127	GWHPAAEZ021434	MGGATDLPPGFHFFPSDEDLVVHFLRRKAANLPCRPDIIPTVLLQHYNPWELNGLHPHPFFYFHGTALQAGNQWYFFSHAAQSRISPNGYWNPIGADETVTSSGCIVGLKKTLIFCTGEPSKGFKTNWIMHEYHLQDGGYNVSGCSSSSSSSSSRKSQRKRVHSSTESNNWVICRVFESSCGSQVNFHDEGTELSCLDEVFLSLDDYDEVSLPNN	GWHGAAEZ015985	ATGGGAGGAGCTACTGACCTACCTCCAGGTTTCCACTTCTTCCCCTCAGATGAAGATCTTGTCGTCCATTTCCTCCGTCGCAAAGCGGCCAACCTCCCATGCCGCCCTGACATCATCCCAACAGTTCTTCTGCAACACTACAACCCGTGGGAACTGAATGGTTTGCATCCTCATCCATTTTTCTACTTTCATGGCACTGCACTGCAAGCTGGAAACCAGTGGTATTTCTTCAGCCATGCAGCACAGAGCAGGATCTCACCGAATGGGTACTGGAACCCTATTGGTGCTGATGAAACAGTGACAAGCAGTGGCTGTATTGTCGGCCTGAAGAAGACACTCATCTTCTGCACCGGCGAACCTTCCAAGGGTTTCAAAACTAACTGGATCATGCATGAGTAC…
PmNAC128	GWHPAAEZ021612	MEHDVHHHHQQQQRRRRQEGMELPPGFRFHPTDEELITHYLARKAADPRFAPRAVGEAELNKCEPWDLPARATMGEKEWYFFCVKDRKYPTGLRTNRATESGYWKATGKDREIFRGKALVGMKKTLVFYTGRAPKGGKTGWVMHEYRLDGKHAAAGSSSSLVPSIRAAASKDEWVLCRVFKKSIEPPVVAGGKRSSGACMEVVDVVGPSMSMADDLTACALPPLMDVSGGSAAAMSLSAAAAAIELPPLSHHVTCFSNALEGQFLNPPFLLPSAGPAAADHLAMAASASPFLASMMQTQYDGAAGVGGTVHELLQEGGGWYGKLGERERLSGGASQDTGLTSEVNPAEISSRQHMDHHDASLWGY	GWHGAAEZ016119	ATGGAGCACGACGTGCACCATCACCACCAGCAGCAGCAGCGGCGGCGGCGGCAGGAGGGCATGGAGCTGCCCCCGGGGTTCCGGTTCCACCCCACCGACGAGGAGCTCATCACGCACTACCTCGCCAGGAAGGCCGCCGACCCGCGCTTCGCCCCGCGCGCCGTCGGCGAGGCCGAGCTCAACAAGTGCGAGCCATGGGACCTGCCCGCTCGGGCGACCATGGGGGAGAAGGAGTGGTACTTCTTCTGCGTCAAGGACCGCAAGTACCCGACGGGGCTGAGGACGAACCGGGCCACCGAGTCTGGCTACTGGAAGGCGACGGGCAAGGACCGGGAGATCTTCAGGGGCAAGGCCCTCGTCGGCATGAAGAAGACGCTCGTCTTCTACACGGGGAGGGCG…
PmNAC129	GWHPAAEZ021968	MALREIESTLPPGFRFYPSDEELVCHYLLKKVANERIAQGTLVEVDLHAREPWELPEVAKLTASEWYFFSFRDRKYATGSRTNRATRTGYWKATGKDREVRSGGAVVGMRKTLVFYRGRAPNGVKSGWVMHEFRLDTPHSPPREDWVLCRVFQKTKGDGADGQDGDSASSPTAFAGSSRVEPDHSASSGVGCYGYAPFPSQQEVAVLPQYYYYGGGGGGAAAADHHYGFPRDDAAGALPGFGPGGDGYGFGAYFDVGGGFGDLASLGGGVEFPQVWN	GWHGAAEZ016377	ATGGCGTTGAGGGAGATCGAGTCGACGCTGCCTCCCGGGTTCAGGTTCTACCCGAGCGACGAGGAGCTGGTGTGCCACTACCTCCTCAAGAAGGTGGCCAACGAGCGCATCGCCCAGGGGACGCTCGTCGAGGTCGACCTCCACGCGCGCGAGCCATGGGAGCTCCCAGAGGTGGCGAAGCTGACGGCGAGCGAGTGGTACTTCTTCAGCTTCCGCGACCGCAAGTACGCGACGGGGTCGCGCACCAACCGCGCCACCAGGACGGGCTACTGGAAGGCCACGGGCAAGGACCGCGAGGTGCGGAGCGGCGGCGCCGTCGTGGGCATGCGCAAGACGCTCGTCTTCTACCGCGGGAGGGCCCCCAACGGCGTCAAGTCCGGCTGGGTCATGCACGAGTTC…
PmNAC130	GWHPAAEZ022119	MGREVQDRNGGAERVVLLQPQGQEIPDQHPHQPGDHRRLLEGHGAGQAIYTKNCLVGMRKTLVFYRGRAPNGQKSDWIMHEYRLETTENGTTPVRTPTCLCTAEQAVYVIDHGIQIQLTALAFCLPVREWFRRKDGWSAGCSRSAWRPCGGWPTGRRAGSMTTLPASCRTSADDAPPPSERISGGGVQRPAALPPLQAGAEVPSPPAQPGGGLPAAASSAGEPQASRLHCPRELQPPVRRAFQLFSHGDGTPKEAGYSNPAQVFQAENKQPEEALADYASTSGNGGGEADLWK	GWHGAAEZ016493	ATGGGCAGAGAAGTGCAAGATCGGAATGGAGGAGCAGAACGAGTGGTACTTCTTCAGCCACAAGGACAAGAAATACCCGACCAGCACCCGCACCAACCGGGCGACCACCGCCGACTTCTGGAAGGCCACGGGGCGGGACAAGCCATCTACACCAAGAACTGCCTCGTCGGGATGAGGAAGACGCTCGTCTTCTACCGCGGCCGCGCGCCCAACGGCCAGAAGTCCGACTGGATCATGCACGAGTACCGCCTCGAGACCACCGAGAACGGGACCACCCCTGTACGTACGCCTACCTGTCTCTGCACAGCTGAACAAGCCGTCTATGTGATCGATCATGGCATTCAGATTCAGCTGACAGCACTTGCCTTCTGCTTGCCCGTGCGTGAATGGTTCAGGAGA…
PmNAC131	GWHPAAEZ022896	MSTCQRSNLPTDMPSCFLTGSSGVKQDGSVSHFFHRTFKAYTTGTKKRRKINTNELGEVRWNKTGRTKPVVFGGTHLGCKKIMVMYASNVKGGKQEKTNWVMHQYHVGTGEDEKDSEFVVSKLFYQQQPKAGEKISEGMGDHMEPVYAAIDLADCPPLMDLSSLPLEEDNSNQETVQKSEHNFDQANSHCEVRDKEDINHPASEKAEDEDSHPSQDPKWWEGESQFMLNSQQLAECMSICDEFLQSQNSSGNGDEPGKSRPCLAEYAQLPADDLKKDLEECQKLDDSNDTNLELECIPEFRLSQLDCFATTWIEGKI	GWHGAAEZ017065	ATGTCCACTTGCCAAAGGAGTAATTTGCCAACAGATATGCCTTCATGTTTTTTGACTGGATCTTCAGGTGTTAAGCAGGATGGAAGTGTATCACACTTCTTCCACAGAACATTTAAGGCCTACACCACTGGGACTAAGAAGCGTCGGAAGATAAATACCAATGAGCTTGGTGAGGTTCGTTGGAACAAGACTGGCAGGACGAAACCAGTAGTATTTGGTGGAACACACCTAGGTTGCAAGAAAATAATGGTTATGTATGCAAGCAATGTAAAGGGTGGGAAGCAAGAAAAGACTAATTGGGTGATGCACCAATACCACGTTGGCACTGGGGAAGATGAGAAGGACAGTGAATTTGTTGTCTCTAAATTATTCTATCAGCAGCAACCTAAGGCCGGGGAG…
PmNAC132	GWHPAAEZ023644	MSSSLSPLDASPAAEVPLAPGFRFHPTDEELVSYYLRRRVRGRRLRVDAIAEVDLYRLEPWDLPSLSRIRSRDAQWYFFARLDRKVAGAGAGGRGGPGNRNNRATPRGYWKTTGKDREVYHRGKAVGMKKTLVFHAGRAPKGERSNWVMHEYRLLDADGPQDLHVVCRIFQKHGSGPQNGAQYGAPYMEEEWEEEDDAIENAPASGTSAGMATITCTVDEESNEEDENGYCKTNELAQAHGMVSSPEMAPLKDQGSKDTSEGSCADGVISLEEIIQEPLSTINAENIGRSEGQNATDDNFSVDDLLSASPRKDNDYVGQDGTLNGSYPADGDYNTHWPLRAYSNQNYANGTLSAEEFFDTQNDSNGNTYSEYQQADGFPAPHQVDGSMVFYDAPSDYNL…	GWHGAAEZ017594	ATGAGCAGCAGCCTGTCACCGCTCGACGCCTCGCCGGCGGCGGAGGTCCCCCTCGCCCCGGGCTTCCGCTTTCACCCCACCGACGAGGAGCTCGTCTCCTACTACCTCCGCCGCCGCGTCCGCGGCCGCCGCCTCCGCGTCGACGCCATCGCCGAGGTCGACCTCTACCGCCTCGAGCCCTGGGACCTCCCCTCCCTCTCCCGCATCCGGAGCCGCGACGCCCAGTGGTACTTCTTCGCGCGCCTCGACCGCAAGGTCGCCGGGGCTGGCGCCGGCGGCCGGGGAGGCCCGGGGAACAGGAACAACCGCGCCACGCCGCGGGGATACTGGAAGACCACGGGAAAGGACCGCGAGGTCTACCACCGCGGGAAGGCCGTCGGGATGAAGAAGACGCTCGTC…
PmNAC133	GWHPAAEZ024669	MAASHPIVSGGPILLEPGFKFRPTDEDVVVHYLRPRAMNRPLPSGFIVDVDLLSHNPWELVPEGSAEKYYFSRRVTRWPRGNRRKRAAGDGHWKASGKDVPIFSKGINGRVPLMVGSKKTLVFYRGKAPFGENTEWVMEEYRLSEAGLMPGRVMRPKEGGNFGKCGCAAAVIAKKNDELSAALHNAIANLDRVPVLVNPDDSWVVCHIYRKKKCAMPRVVAQSYNIAGGGQVPFFDFIGQGNNPEGAASSSSLTEPPSSEKENDDTDGSTNEKACSGEGK	GWHGAAEZ018345	ATGGCTGCCTCCCACCCCATTGTCAGCGGAGGCCCCATCCTGCTCGAGCCAGGGTTCAAGTTTAGACCCACCGACGAGGACGTCGTGGTGCACTACCTCCGTCCCCGTGCTATGAACCGACCACTTCCCTCCGGATTCATTGTCGATGTAGACCTCCTGAGCCACAATCCTTGGGAGCTAGTACCAGAGGGGTCGGCGGAGAAGTACTATTTTTCTCGGAGGGTTACCAGGTGGCCACGTGGAAACAGGCGCAAGCGCGCTGCGGGTGATGGCCATTGGAAGGCATCGGGCAAAGATGTGCCCATATTTAGCAAAGGCATCAATGGTAGAGTTCCTTTGATGGTTGGGTCGAAGAAGACCTTGGTTTTCTACCGCGGCAAGGCGCCGTTTGGTGAGAAC…
PmNAC134	GWHPAAEZ024754	MAFPQPVVTAASVTHAPAGFKFKPTDEEIVQHYLRPRAVNAPLPSSFIVDVDVLSHNPWELLPEGSMEKYFFSQRVLKWPLGNQWNRAAGDGHWKTSGKDVPIFCSRINNGGEPLMIGSKKTLVFYHGTTDFGENTEWVMQEYSLVGAGLTPYRVMRPGGSNNFRESSSAAATITEKNDNISEALNNAKVPVLVNPDESWVVCHIYKKRKPRMPRVIAQVYNIAEGGKVPFYNFLEQGNSEEITSPNSLTNIPLENTKDDEEGSDRTNMKANSKGVGK	GWHGAAEZ018427	ATGGCTTTCCCGCAACCTGTAGTCACTGCAGCCTCAGTTACCCACGCGCCAGCTGGTTTCAAGTTTAAACCTACTGATGAGGAAATCGTCCAGCACTACCTCCGGCCTCGTGCAGTGAATGCGCCACTCCCGTCATCATTTATCGTAGATGTGGACGTGCTGAGCCACAATCCATGGGAGCTACTACCAGAGGGGTCCATGGAGAAGTATTTTTTCTCTCAAAGAGTTCTGAAGTGGCCACTTGGAAACCAATGGAATCGTGCTGCAGGTGATGGGCACTGGAAGACATCAGGCAAGGACGTGCCGATCTTTTGCAGTCGTATCAATAATGGTGGAGAGCCTCTGATGATCGGGTCAAAGAAAACCCTGGTGTTCTACCATGGGACAACAGATTTCGGT…
PmNAC135	GWHPAAEZ025632	MDLGGALQLPPGFRFHPTDDELVMYYLLRKCGGLPLAAPVIAEVDLYKFDPWSLPERAAGGEKEWYFFSPRDRKYPNGSRPNRAAGAGYWKATGADKPVGAPRPVAIKKALVFYAGKPPRGVKTNWIMHEYRLADVDRSAAARKKANNNALRVI	GWHGAAEZ019160	ATGGACTTGGGTGGCGCGCTGCAGCTGCCGCCGGGTTTCCGGTTCCACCCGACCGACGACGAGCTGGTGATGTACTACCTCCTGCGCAAGTGCGGCGGGCTGCCGCTGGCGGCGCCGGTGATCGCTGAGGTGGACCTGTACAAGTTCGACCCGTGGAGCCTGCCGGAGCGGGCGGCGGGCGGGGAGAAGGAGTGGTACTTCTTCTCGCCGCGGGACCGCAAGTACCCCAACGGGTCGCGCCCCAACCGCGCCGCGGGCGCCGGGTACTGGAAGGCCACCGGCGCCGACAAGCCCGTGGGGGCGCCGCGCCCCGTCGCCATCAAGAAGGCGCTCGTCTTCTACGCCGGGAAGCCGCCCAGGGGCGTCAAAACCAACTGGATCATGCACGAGTACCGCCTC…
PmNAC136	GWHPAAEZ025685	MEAYRFGFNLPPANKFDPTDADIVAHYLLPRAVGFPNPHGHAIIDANPCSCPPWEFMRRHGHADSDHAFFFGRPRDPDPRKRTTRAVDPGEDGVGGTWDGQRSGAARLVLTRGGGGARLEVTYKRHNLSYYHGPQKSKTSGWVMHDYQIVDPPHLFGTVLYRIRITDRRKKQQQQADAVAVAGHQVVPPGPDQPGPSNYCEAYSGVVGDTGACYAGGGGKYYLDDGSSYYLNQDSSCYMYHGDGSGGDRDYFLNVGDDSSFECPDGGNGG	GWHGAAEZ019203	ATGGAGGCGTATCGGTTCGGCTTCAACCTGCCGCCGGCGAACAAGTTCGACCCGACGGACGCCGACATCGTGGCGCACTACCTCCTCCCGCGCGCCGTCGGGTTCCCCAACCCCCACGGGCACGCCATCATCGACGCCAACCCCTGCAGCTGCCCGCCGTGGGAGTTCATGCGCCGCCACGGCCACGCCGACAGCGACCACGCCTTCTTCTTCGGGCGCCCGCGCGACCCGGACCCCAGGAAGAGGACCACCCGCGCCGTCGACCCCGGGGAGGACGGCGTCGGCGGCACGTGGGACGGGCAGAGGAGTGGGGCCGCCCGCCTCGTCCTCACCCGCGGCGGCGGCGGCGCCCGGCTGGAGGTCACGTACAAGCGCCACAACCTGTCCTACTACCACGGG…
PmNAC137	GWHPAAEZ025686	MEASRFGFDPALPPECKFDPTDADIVAHYLLPRAAGVPDPPYAHAVIDDDTCSCAPWELLRRHGHGGSDHAFFVGPPGDPVARAGRGGAELRLRYRRYNLAYYRAGDPSTSGWVMHEYHILRPRLLPGAVLSRIRITDRGKKERKKQQEAAAAAKKVAPGPAHQPGRINYLVDDHAAAVASDAEGTSSGAQSGVIHQCNDGNGGGGVGETTGGYFTNFPSVGEGDGYYAGDSKSYFNFRQDQPGPSSYLVYGDYAAGNAVALHDGGAGTSGAQSDVVHQGGDVYGGGDKNFLNAGERHGGC	GWHGAAEZ019204	ATGGAGGCGTCGCGGTTCGGCTTCGACCCGGCGCTGCCGCCGGAGTGCAAATTCGACCCGACCGACGCGGACATCGTAGCGCACTACCTGCTCCCGCGCGCCGCCGGCGTGCCCGACCCGCCCTACGCGCACGCCGTCATCGACGACGACACCTGCAGCTGCGCGCCGTGGGAGCTCCTGCGCCGGCACGGCCACGGCGGCAGCGACCACGCCTTCTTCGTCGGGCCCCCGGGCGACCCGGTCGCGCGCGCCGGCCGCGGCGGCGCCGAGCTGCGGCTCAGGTACCGGCGGTACAACCTGGCGTACTACCGCGCCGGTGATCCGAGCACCAGCGGGTGGGTCATGCACGAGTATCATATCCTCCGGCCCAGGCTGCTCCCCGGCGCCGTGCTCTCGCGC…
PmNAC138	GWHPAAEZ025971	MEQARWPDVPPCYRFTPTARELIRYYLTPWVANPGQTPLGEPEGVVCAADVYSADPGTLTSRLRRFGHDDGNWYFLCVARWKDGNAGTRMSRAVQGGGTWHGSGKRVAVPRHGYRQTFEYRDAGGGKSAWLMEEFGSSMPEATDDEGVRVICRVHRTPRAAADGDGGEERQEETDEAQLRPSKRVRGTLRQEHDFAAADYWTAAGLAPPDAGCSYASTSQTAAPVNGAASTITWQLQPMMEQGVGYHPTGINGDEDIKGVPEPEPLEMLPADIGWQQFEEMGYGFGYAAEDARMNEWMSNTFSSCPQPSDIAAQEGDDPRDEAGAS	GWHGAAEZ019432	ATGGAGCAGGCGCGGTGGCCGGACGTGCCGCCGTGCTACCGCTTCACGCCGACCGCGCGGGAGCTCATCCGCTACTACCTCACCCCCTGGGTGGCCAACCCCGGCCAGACGCCGCTCGGCGAGCCCGAGGGCGTCGTGTGTGCCGCCGACGTCTACAGCGCGGACCCCGGCACGCTCACGTCGCGGCTCCGGCGCTTCGGCCACGACGACGGCAACTGGTACTTCCTCTGCGTGGCCCGGTGGAAGGACGGCAACGCCGGCACCCGGATGAGCCGCGCCGTCCAGGGCGGCGGCACGTGGCACGGCTCCGGGAAGCGGGTCGCCGTCCCCCGCCACGGGTACCGCCAGACCTTCGAGTACCGCGACGCCGGCGGCGGCAAGAGCGCGTGGCTCATGGAG…
PmNAC139	GWHPAAEZ025986	MRAYLRASAIATAPALAPAPAAVSTAAAAGGVGLGYGIAIAVGALVLVSTVMLISYLCVLTKAGAAHAARLLAAADTAAPPSAAAVPGLDIAAIDALYPKYPHAAGPSYDGGGPCAICLGEFARGDALRRGPGCRHRFHACCAERWLRVSATCPVCRDSPVATPLAEAVPLAAHARRRHMHVYFDDPSRDLAVSDSRTDSDLQSVGFPSHQSDAEADSALTCGRAGIQSTTPFTYKYSSPPFLHRSHPSLPPSRLPIDMASLGPEIFSRGFRLNPTPLEAATYYLPQLLAGALLHESIRPFIHHADVYACEPGELARQFRPLPRTGHRFFFTHCKLQRPQRAGKASKVTRAAGPGSWHSQGVTDVVDSEEVKVGEMRKLRYRKGGAYTDWLMDEYSCRL…	GWHGAAEZ019443	ATGCGCGCGTATCTACGCGCCTCGGCCATCGCCACCGCACCCGCGCTGGCTCCCGCTCCCGCCGCAGTCTCCACCGCCGCCGCAGCGGGCGGCGTGGGCCTCGGCTACGGCATCGCCATCGCGGTGGGCGCCCTCGTCCTCGTCTCCACCGTCATGCTCATCTCCTACCTCTGCGTCCTCACCAAGGCCGGCGCCGCGCACGCCGCCAGGCTCCTCGCCGCCGCCGACACAGCAGCCCCGCCATCCGCAGCCGCCGTGCCGGGCCTCGACATCGCCGCCATCGACGCGCTGTACCCCAAGTACCCGCACGCGGCTGGCCCCAGTTACGATGGCGGCGGCCCGTGCGCCATCTGCCTCGGCGAGTTCGCGCGCGGCGACGCGCTGCGGCGCGGTCCCGGG…
PmNAC140	GWHPAAEZ026006	MAALLGPEIFSCGFRFNPTPLEAATYYLPRLVAGAPLHEAVRAVVHHTDVYACEPADLARQFRPMPRTGHRFFFTSCWKGVRAAGPGSWSLQRTTAIKDGTGAKVGEIKKLRYKKRRAYTDWFMDEYSTCCSEDAVVGDRQYVFCNIYVSPRAAPDSAARQESAAFFAAPSTAPVVIAQAAPPPKRPALQTAEPPCPKRPRGAVAPTPPVVQPAAGCAASFAPPRPCVPNRAVAPPSTPSVTGSSPASAQPTAPPPIRLATLAPAPPRPLGQPKQQMPPPTLPVVRACHYRPQPSAQTKTMARDPFEAAEPRDEAEEERVVEASDLPSEESPAADQDDDRDELVESIEEIVPTAEAEEGSTMAEDAPDPASKESLDKICKVDQFACLLEATG	GWHGAAEZ019455	ATGGCGGCGCTGCTGGGCCCGGAGATCTTCAGCTGCGGCTTCCGCTTCAACCCGACGCCGCTCGAGGCCGCCACCTACTACCTGCCGCGCCTCGTCGCCGGCGCGCCGCTGCACGAGGCCGTCCGCGCCGTCGTCCACCACACCGACGTCTACGCCTGCGAGCCCGCCGACCTCGCCCGCCAGTTCCGCCCCATGCCCAGGACCGGCCACCGCTTCTTCTTCACCTCCTGCTGGAAGGGCGTGCGCGCCGCCGGGCCCGGCTCCTGGAGCCTGCAGCGCACGACGGCCATCAAGGACGGCACGGGAGCCAAGGTCGGCGAGATCAAGAAGCTCCGCTACAAGAAGCGTCGCGCGTACACGGACTGGTTCATGGACGAGTACTCGACGTGCTGCTCGGAG…
PmNAC141	GWHPAAEZ026109	MAKTLLPPGFRFHPTDVELTVYYLKRKLLGKHLRCNAITEIDLYKFAPWDLPEKASLESNDLVWYFFCPRDRKYSSGLRTNRSTGVGYWKATGKDRPVFYNSRTVGMKRTLVFHLGKPPRGDRTDWVMYEYRLEDEELAASGVKLDACVLCKIFQKSGPGPKIGAQYGAPFNEEDWNDASNAECSPFASSVAPCAPESSHGGLNSAGQHLAVSYDGKVSLAPCQKVTTNMLSIVFILTDLLPIFLSIAYTYSC	GWHGAAEZ019536	ATGGCCAAGACATTGCTTCCTCCTGGATTCCGGTTTCACCCAACTGATGTAGAACTCACCGTCTACTATTTAAAGAGGAAGTTGTTGGGAAAACATTTACGCTGCAATGCTATTACGGAGATTGATCTATACAAGTTCGCCCCTTGGGATCTTCCAGAGAAAGCTTCCTTGGAGAGTAATGATCTAGTGTGGTATTTCTTTTGCCCACGCGATAGGAAATATTCTAGTGGGTTAAGAACTAACCGGTCAACTGGAGTCGGATATTGGAAAGCTACTGGGAAGGACAGGCCGGTGTTTTATAATTCTAGAACTGTTGGGATGAAGAGAACTTTGGTGTTTCATCTTGGCAAGCCACCACGAGGTGATAGAACTGACTGGGTAATGTATGAATATAGGCTG…
PmNAC142	GWHPAAEZ027447	MAGVEERPSGGGDDEEGNYPVGFRFKPTLRELVEFYLLPKLLDKPTVPNDAIIEADAYECDPEILTKRYEERGADDNWYFLSPRSRRYPGGDRPTRRTADNRGRWKPSTGQSNPGKKGAAGHSKAKGPRKNLSVGAVEFTENALAYYAGEPKNETKTKWLMHELTVPEPGKERGPESATGEKPRDHMLLNKYVMCRIYKSPLKKWREVEDEEGSTSSVPACDEPAPSSSQSGPVPESVAETSSARATSSKSAGKRPAVGQPSGHAASAPNKRASSRQTMPPGQPGPTTHANGRGGMRAPPSGVGAAGYYHGVPGLPPLMQWPPPPMYNSMQGPVQLLRPPMTYEPNRQGRPPVLRLCPPHRPAAATAPNSLGRTVMTRPPNLAASQLVRPPPPFPRPPP…	GWHGAAEZ020518	ATGGCAGGAGTGGAGGAGAGACCGAGCGGAGGGGGAGACGACGAGGAAGGAAACTACCCGGTGGGGTTCCGGTTCAAGCCGACGCTCCGGGAGCTCGTGGAGTTCTACCTCCTCCCCAAGCTGCTGGACAAGCCGACCGTGCCCAACGACGCCATCATCGAGGCGGACGCGTACGAGTGCGACCCGGAGATACTCACCAAAAGGTACGAGGAGAGGGGCGCGGACGACAACTGGTACTTCCTGTCGCCGAGGAGCCGCAGGTACCCGGGAGGGGACAGGCCGACGCGGCGCACGGCCGACAACCGCGGCCGGTGGAAGCCGTCGACGGGCCAGTCGAACCCGGGGAAGAAGGGCGCGGCCGGTCACTCCAAGGCGAAGGGTCCCAGGAAGAACCTCAGC…
PmNAC143	GWHPAAEZ027640	MDAFTHVPPGFRFHPTDEELVDYYLRKKVALKKIDLDVIKDVDLYKIEPWDLQEKCKIGNEEQNEWYFFSHKDKKYPTGTRTNRATTAGFWKATGRDKPIYVKNCLVGMRKTLVFYKGRAPNGQKSDWIMHEYRLETNENGFPHEEGWVVCRVFRKRLATVQRMAGDSPYWFSDHAGFMAPKLVGSPRQAAHHLQSATAMYHRPQSSSSSYPCKVELEYHHLLPQEHFLQQLPQLESPNKLPDLIGQVATTLQPCSLAQEHGAPRYNVPELHAEPVYLPAGDASGADWRALDKFVASQFMSHGGTDTTPKESSYSDPAVQAFQQAEEKEEEALEYVSTSASCGGDNDLWK	GWHGAAEZ020664	ATGGACGCTTTCACTCATGTTCCTCCAGGCTTCCGTTTCCACCCTACCGATGAGGAACTCGTTGATTACTACCTTAGGAAAAAGGTAGCACTGAAGAAGATAGACTTGGATGTCATAAAAGATGTGGATCTGTACAAAATTGAACCTTGGGATCTACAAGAGAAATGCAAGATTGGAAACGAAGAGCAGAATGAGTGGTACTTCTTCAGTCACAAGGACAAGAAATACCCTACGGGCACTCGCACCAACAGAGCAACGACGGCCGGTTTCTGGAAGGCCACCGGAAGGGACAAGCCGATCTACGTGAAGAACTGCCTCGTAGGGATGAGGAAGACGCTGGTTTTCTACAAGGGCCGGGCGCCCAACGGACAGAAATCAGACTGGATCATGCACGAGTAC…
PmNAC144	GWHPAAEZ027928	MHRTADVCAAHPAVLTAVLPPANDQFEWLFVVRRPRTEHHGGDDGTAHPRRAGPGQYVPAARYWAVTDGEGRELGYRRLFRYREDDEQVRRTSRTVWSMEEYGFGPDFPYGEHGGDEELLVYKVYLRMARQQGA	GWHGAAEZ020868	ATGCACCGCACCGCCGACGTGTGCGCGGCGCACCCCGCTGTGCTCACGGCCGTGCTGCCGCCGGCCAACGACCAGTTCGAGTGGCTCTTCGTGGTGCGGCGGCCGCGGACCGAGCACCACGGTGGCGATGATGGCACAGCGCACCCGCGGAGGGCAGGGCCTGGGCAGTACGTGCCGGCGGCCCGCTACTGGGCCGTCACGGACGGCGAAGGCCGGGAACTGGGCTACCGGCGCCTGTTCCGGTACCGGGAGGACGACGAGCAGGTGCGGCGAACGTCGCGGACCGTGTGGTCCATGGAAGAATACGGGTTCGGGCCGGACTTCCCGTACGGCGAGCACGGCGGCGACGAGGAGCTGCTCGTGTACAAGGTTTACCTGAGAATGGCCAGGCAGCAGGGC…
PmNAC145	GWHPAAEZ028226	MADGEVSLVWPQLPAGVKFDPSDLELLQHLQGKSSLQNSNSRALIDEFIPTIAEMEGICYTHPKNLPGIKMDGSSLHFFHKVSNAYGCGHRKRRKITGSNDSVCDENIRWHKTGPSKAIYDENGFKIGWKKILVLHRGSKRDGRDNWVMHQYHLGADVDEANGELVVSKVFYQLLSKKNDKSEMDDVELSEPSAAKIDPRTPNSEPSAAKIDPRTPKTDPPQPCLPSNSPCYTEQYTPIQVDQEEEECGTSIRRVKVEATECSAWFAELPPAVVAADLPASDEPRQLRDAPRVGPVPEAPIPVDGSNTDLFNGLPDLDTTFPCHGTPSDSISLADIQFGSQDSFGGWADSFKFY	GWHGAAEZ021081	ATGGCGGATGGCGAGGTTTCTTTAGTGTGGCCTCAACTTCCTGCTGGTGTCAAATTTGATCCGTCAGATTTAGAACTCCTTCAGCATTTACAAGGAAAATCCAGCCTGCAGAATTCGAATTCCCGTGCACTTATTGATGAATTTATACCTACTATAGCAGAGATGGAGGGAATTTGCTATACACATCCCAAAAATCTCCCAGGTATAAAGATGGACGGTAGTAGCCTCCATTTCTTCCATAAAGTATCAAACGCATATGGCTGTGGTCATCGCAAGCGTCGCAAGATTACTGGCAGTAATGACAGTGTTTGTGATGAGAACATTAGATGGCATAAGACTGGACCATCCAAAGCCATATATGACGAGAATGGTTTCAAGATAGGCTGGAAGAAGATCTTA…
PmNAC146	GWHPAAEZ028251	MAQPPEATTAPAPALDRTPWSISELPAAGFVFKPKVRCLLDYYLVPMALHGRVAERNIRDSVAEGVDVYAVRPEALPFPRCNHDRTGQVWGYFFATRPAAAGGSSAGSSHEDDVREVAAGGCWRQYGGEVEYLGEDGEAYAFRRRFGFHEAGDGGSKTVWRMKEFRLNMTATAFGGVAFHPRAKGLAIWKVYNEPIPEEDPAVDYYNSDDENGAIVITVGDAIADPPAPAA	GWHGAAEZ021099	ATGGCGCAGCCGCCGGAAGCCACCACGGCCCCCGCCCCGGCGCTGGACAGGACGCCTTGGTCCATCTCGGAGCTGCCCGCCGCCGGTTTCGTCTTCAAGCCCAAGGTCCGCTGCCTCCTCGACTACTACCTCGTCCCCATGGCGCTCCACGGCCGCGTCGCTGAGAGGAACATCCGGGACTCCGTCGCCGAGGGCGTCGACGTCTACGCCGTGCGGCCCGAGGCGCTCCCGTTCCCGCGCTGCAACCACGACCGAACCGGCCAGGTCTGGGGCTACTTCTTCGCAACGCGGCCCGCGGCTGCGGGAGGATCCAGCGCGGGGAGCAGCCACGAGGACGACGTCCGGGAGGTGGCGGCGGGCGGGTGCTGGCGGCAGTACGGCGGCGAGGTGGAATACCTC…
PmNAC147	GWHPAAEZ028384	MHPSSHLARSSLAPRLFLLKGRRAVPVFKPGRPPLRLFSLDRLVTLNPSLLQQDSGRRLAKQQGHASSATEQELHRPMELPPGFRFHPTDEELITHYLARKVADARFAALAVGEADLNKSEPWDLPSLAKMGEKEWYFFCLKDRKYPTGLRTNRATEAGYWKATGKDKDIFRGKVLVGSKKTLVFYTGRAPKGEKSGWVMHEYRLHGKLPGAMPKAASSKNEWVLCRVFKKSLVAGVAPAARRGAMEMDDVAAISHLPPLMDVSGAAAAVGNTAAAHVTCFSNALEGQFFNQTAAPQAAASATDHLGLASPSPFLSSFAQYGPLHHGGVSLVQLLESSGG	GWHGAAEZ021203	ATGCATCCATCTAGTCATCTCGCTAGGAGTTCCTTGGCGCCACGTCTCTTTCTACTAAAAGGACGCCGTGCCGTTCCAGTATTTAAACCGGGCCGCCCCCCTCTCAGATTATTTTCCCTTGATCGCTTGGTCACCCTGAACCCGAGCCTGCTCCAACAGGACAGCGGGCGGCGTTTGGCGAAACAGCAGGGACACGCCAGCTCCGCGACGGAGCAGGAGTTGCACCGGCCCATGGAGCTGCCCCCGGGCTTCCGCTTCCACCCCACCGACGAGGAGCTCATCACGCACTACCTCGCCCGCAAGGTCGCCGACGCCCGCTTCGCCGCGCTCGCCGTCGGCGAGGCCGACCTCAACAAGTCCGAGCCCTGGGACCTGCCGTCGCTGGCGAAGATGGGGGAG…
PmNAC148	GWHPAAEZ028560	MSRLVPPSPPLSMKPPTLPFSPPKKPAPMPVYKDLHFNRDLSATKKLQAGVDLVARLVGVTLGPKGRNVVLGNKYGPPKIVNDGETVLKEIELEDPLENLGVKLVRQAGARTNDIAGDGCTTSIILARGLIAEGMKVLAAGINPVQVARGIEKTAAALVSELRIMSRKIEDHELAHVAAVSAGNDYAVGNMISDAFQRVGRKGMVRIENGRGTENSLDVVEGMQFERGYLSPYFVTDRANMTVEFTDCKILLVDKKITDASEIISILDSAVKENYPLLIIAEDVEEAAMADLIKNKLKGTIKVAAVKAFSFGEQKTQCLDDVAVMTGGTVVRDDMGYSLEKAGKEVLGSASKVVIRKDSTLIVTDGSTRHAVEKRVAMIKGQIENSKERYNKKILGERI…	GWHGAAEZ021331	ATGTCGAGATTGGTGCCTCCGTCCCCTCCTCTGTCCATGAAGCCCCCGACGCTGCCCTTCTCCCCTCCCAAGAAGCCGGCGCCGATGCCGGTGTACAAGGACCTGCACTTCAACCGCGACCTCTCCGCTACCAAGAAGCTCCAGGCAGGGGTGGACCTGGTGGCACGGTTGGTGGGGGTCACCCTGGGGCCCAAGGGGAGGAACGTAGTGCTTGGCAACAAGTATGGCCCTCCCAAGATTGTCAATGATGGGGAGACCGTCCTTAAGGAGATCGAATTGGAGGATCCATTAGAAAATCTTGGAGTGAAGCTGGTCAGGCAGGCTGGTGCAAGGACCAATGATATTGCAGGAGATGGTTGTACCACTTCCATAATCCTTGCTCGAGGCCTGATTGCTGAA…
PmNAC149	GWHPAAEZ031218	MGGASDLPPGFHFFPSDEELVVHFLRRKASLLPCQPDIVPTILLNHYDPWELNDKALQAGNQWYFFSHATQSRVTPNGYWSSICADEMVKSSGCNIGLKKTLVFSIGEPSEGIETNWIMHEYHLLDGRKVSSSSTSTSSSRKLHREKGHSNTESNNWVICRVFDSTCGSQANFHEEGMELSCLDEVFLSLDDYDEVSLSNN	GWHGAAEZ023372	ATGGGTGGAGCTTCTGACCTTCCTCCAGGGTTCCACTTCTTCCCGTCGGATGAAGAGCTCGTCGTCCACTTCCTCCGCCGCAAAGCCTCCCTGCTTCCATGCCAGCCAGACATCGTCCCAACAATACTTCTGAACCACTACGATCCATGGGAACTGAATGACAAAGCACTTCAAGCAGGTAACCAGTGGTACTTCTTCAGTCATGCAACACAAAGTAGGGTCACACCAAATGGTTACTGGAGCTCTATTTGTGCCGACGAGATGGTAAAAAGTAGTGGCTGCAACATCGGCCTGAAGAAGACGCTTGTCTTCTCCATTGGAGAGCCCTCTGAGGGGATTGAAACCAACTGGATCATGCATGAGTACCACTTACTAGACGGGAGGAAGGTGAGTAGCAGT…
PmNAC150	GWHPAAEZ031494	MELPPGFRFHPTDEELITHYLARKVADTRFAALAVSEADLNKSEPWDLPSLAKMGEKEWYFFCLKDRKYPTGLRTNRATEAGYWKATGKDKDIFRGKALVGSKKTLVFYTGRAPKGEKSGWVMHEYRLHGKLPGAMPRAASSKNEWVLCRVFKKSLVAGVAPAAKRGAMEMDDIAAISHLPPLMDVSSAAAAVGGNPAAAHVTCFSNALEGQFFNQTAPLQAAASATDHLGLASSSPFLSSFAQYGPLHHGGVSLVQLLESSGYGGGGDLPHMPKQQQQHKGGGERERLSASQDTGLTSDAHPEISSSGQRFDTEQLWGY	GWHGAAEZ023573	ATGGAGCTGCCCCCGGGCTTCCGCTTCCACCCCACCGACGAGGAGCTCATCACGCACTACCTCGCCCGCAAGGTTGCCGACACCCGCTTCGCCGCGCTCGCCGTCAGCGAGGCCGACCTCAACAAGTCCGAGCCCTGGGACCTGCCGTCGCTGGCGAAGATGGGGGAGAAGGAGTGGTACTTCTTCTGCCTCAAGGACCGCAAGTACCCGACGGGGCTGAGGACGAACCGGGCCACGGAGGCCGGGTACTGGAAGGCCACGGGCAAGGACAAGGACATCTTCAGGGGCAAGGCCCTCGTCGGCTCCAAGAAGACGCTCGTCTTCTACACGGGGAGGGCGCCCAAGGGCGAGAAATCCGGCTGGGTCATGCACGAGTACCGCCTCCACGGCAAGCTCCCC…
PmNAC151	GWHPAAEZ031704	MHRAADVCAAHPAVLTAVLPPANDQFEWFFVERRPRTEDHGDDDGTARPRRAGPGQYVPAARYWDVKDGEGRELGYRRLFRYREDDEQVRRTSRTVWSMEEYRFGPDFPYGEHGGDEELVVYKVYLRMARQQDA	GWHGAAEZ023722	ATGCACCGCGCCGCCGACGTGTGCGCAGCGCACCCCGCGGTGCTCACGGCCGTGCTGCCACCGGCCAACGACCAGTTCGAGTGGTTCTTCGTGGAGCGGCGGCCGCGGACCGAGGACCACGGTGACGATGATGGCACAGCGCGCCCGCGGAGGGCAGGGCCTGGGCAGTACGTGCCGGCGGCGCGCTACTGGGACGTAAAGGACGGCGAAGGCCGGGAACTGGGCTACCGGCGCCTGTTCCGGTACCGGGAGGACGACGAGCAGGTGCGGCGAACGTCGCGGACCGTGTGGTCCATGGAAGAATACAGGTTCGGGCCGGATTTCCCGTACGGCGAGCACGGCGGCGACGAGGAGCTGGTCGTGTACAAGGTGTACCTGAGAATGGCCAGGCAGCAGGAC…
PmNAC152	GWHPAAEZ031993	MTGVGLVKRIRNATQLISLRLGEFVAEPYIKCPNCECGIDTSNVSLVWPELPAGVKFDPSDLELLQHLQGKSSLQNSNSRALIDEFIPTIAEMEGICYTHPKNLPGIKMDGSSLHFFHKVSNAYGCGHRKRRKITGNSDSVCDEHIRWHKTGASKPIYDENGFKIGWKKILVLYRGSKRGGSKIDRDNWVMHQYHLGADEDEANGELVVSKVFYQLLSKKNDKSEMDDVELESEPSAAKIDPRTPNSEPSAAKIDPRTPKTDPPQPCLPSNSPCDTEQYTPIQVDQEEEECGTSIRRVKVEAAECSAWFAELPPAVVVADLPASDEPRQLMDAPRVGPEPEAPIPVDGSNTDLFNGLPDLDTTFQCTPSDSISLADIQFGSQDSFGGWPDSFKFY	GWHGAAEZ023918	ATGACTGGGGTGGGACTCGTTAAAAGAATAAGAAACGCCACTCAGTTGATCAGTCTTCGACTTGGTGAATTTGTCGCAGAACCATATATCAAGTGCCCCAACTGCGAATGTGGCATTGACACTAGTAATGTTTCTTTAGTGTGGCCTGAACTTCCTGCTGGTGTCAAATTTGATCCGTCAGATTTAGAACTCCTTCAGCATTTACAAGGAAAATCCAGCCTGCAGAATTCGAATTCCCGTGCACTTATTGATGAATTTATACCTACTATAGCAGAGATGGAGGGAATTTGCTATACACATCCCAAAAATCTCCCAGGTATAAAGATGGATGGTAGCAGCCTCCATTTCTTCCATAAAGTATCAAACGCATATGGCTGTGGTCATCGCAAGCGTCGCAAG…
PmNAC153	GWHPAAEZ032051	MGLREIESTLPPGFRFYPSDEELVCHYLYKKVANERAAQGTLVEVDLHAREPWELPDAAKLTASEWYFFSFRDRKYATGSRTNRATKTGYWKATGKDREVRSPAAARAVVGMRKTLVFYQGRAPNGVKSCWVMHEFRLDSPHTPPKVTARQAVVLASSQIGCPGQPPPHSMLTWMHTTNTAGRALLCRRSGCSAGCSRNGRTASRTTPPARPRRPSTAHRRRRRWLCRMTTSPWWTRTLTRRRASRLRRRRTSSVASTRCW	GWHGAAEZ023959	ATGGGGCTGAGGGAGATCGAGTCCACATTGCCTCCGGGGTTCAGGTTCTACCCCAGCGACGAGGAGCTGGTCTGCCACTACCTCTACAAGAAGGTGGCCAACGAGCGCGCCGCGCAGGGGACGCTGGTGGAGGTCGACCTGCACGCGCGCGAGCCATGGGAGCTTCCAGACGCGGCCAAGCTGACGGCGAGCGAGTGGTACTTCTTCAGCTTCCGGGACCGCAAGTACGCGACGGGGTCGCGCACGAACCGCGCCACCAAGACGGGGTACTGGAAGGCCACGGGCAAGGACCGCGAGGTGCGCAGCCCGGCGGCGGCGCGCGCCGTCGTCGGCATGAGGAAGACGCTCGTCTTCTACCAGGGCCGCGCACCCAACGGCGTCAAGTCCTGCTGGGTCATG…
PmNAC154	GWHPAAEZ032996	MANHGTETNQFMSNLPLTSSHPQPTVGNPGDDQSMSDLPLTSSHPHPTVGNPEDDQSMSDLLLTSLLTHSTLGDPGDQFMDFDDSDWSSMLNDSGDSGLKDADELPSPSEIWMEGIPSAGLAADAAAVAEIGQPASGLLGEHSLLTSAAVANKLPPARMELLDRVRRDQSLFDISTSTARAMHHAGALDDNCIRGPHPAQGFFQPDTGTVDVRNPGPFIPVKLKEISDKYYGLLDLLKKKQYQEEADLIRDMTIALKFCETLINNGISNDCKEYLVHPRDPPTFNRCYITRFVAKLDDNKKEGYWKEKEAKAIRDPSASRNIIGMKRTLEFMNGGKRTHWLADEYVALEPWGHDAVHILDDIAVRRVYEEGKETAPPSKCSKTGAHSSGESYIWQHMTR…	GWHGAAEZ024623	ATGGCAAACCATGGCACGGAAACCAACCAATTCATGTCCAATCTCCCTTTGACATCATCACACCCCCAACCCACCGTCGGCAATCCAGGAGATGATCAGTCCATGTCCGATCTCCCCTTGACATCATCACACCCCCACCCCACCGTTGGCAATCCAGAAGATGATCAATCCATGTCAGATCTCCTCTTGACTTCATTGCTCACCCACTCCACCCTTGGCGATCCAGGAGATCAATTCATGGATTTCGATGACTCGGATTGGAGCTCCATGCTGAATGATTCCGGTGATAGTGGTTTGAAGGATGCCGATGAGCTCCCCTCTCCATCGGAAATCTGGATGGAGGGCATCCCCTCTGCAGGGCTTGCCGCCGACGCGGCAGCGGTGGCTGAAATTGGTCAG…
PmNAC155	GWHPAAEZ033003	MSLISMMEARLPPGFRFHPRDDELVLDYLCRKLSGGGGGAYGGIAMVDVDLNKCEPWELPDEACVGGREWYFFSLHDRKYATGQRTNRATRSGYWKATGKDRPISISGRRAGAGAGAAAVVGTRKTLVFYQGRAPRGSKTEWVMHEFRVEGPAVAVAGRPCSPLKVHAPFLGKLQEDWVLCRVFYKSRTTTARPASTDEAASLSSELISLPLPRIPPADAYLAFDHGAAAAIDGYYQQQGDAGLPALHHQPTLLPLDKGLSSFRDLLSSMVEGSDGGGSIAKAELHQDWTEAAYAQQQQQGGVPPHGPQAWNPFLSSG	GWHGAAEZ024630	ATGAGCTTGATCAGCATGATGGAGGCGCGGCTGCCCCCGGGGTTCCGGTTCCACCCGAGGGACGACGAGCTCGTGCTCGACTACCTCTGCCGCAAGCTCTCCGGCGGCGGCGGCGGCGCGTACGGCGGCATCGCCATGGTCGACGTCGACCTCAACAAGTGCGAGCCATGGGAGCTGCCAGACGAGGCGTGCGTGGGCGGCCGGGAGTGGTACTTCTTCAGCCTGCACGACCGTAAGTACGCGACGGGGCAGCGCACTAACCGCGCCACGCGCTCCGGCTACTGGAAGGCCACGGGCAAGGACCGCCCCATCTCCATCTCCGGCCGCCGCGCCGGCGCCGGCGCCGGCGCCGCGGCCGTGGTCGGGACGCGCAAGACACTGGTGTTCTACCAGGGCAGG…
PmNAC156	GWHPAAEZ034047	MSISVNGQSVVPPGFRFHPTEEELLTYYLKKKVASERIDLDVIRDVDLNKLEPWDIQEKCRIGSGPQNDWYFFSHKDKKYPTGTRTNRATAAGFWKATGRDKAIYTSARRIGMRKTLVFYKGRAPHGQKSDWIMHEYRLDDAHPAAGGDDPYYPSPPPSSAIRGAAGDQATQEQEGWVICRVFKKKNLLHHGQSSGGGGAASATGGHAAASKMAAPMEGSPSNCSSVTVSDHAKAQMLHHSASDDALDHILQYMGGRPCSSSKHHQDTKPALLDHHHHLAATTTAACHGSSLYGKFMKLPPLEHAGGGGLLPSPGEYGAADWDTLDRLAAYELNGLSDASKSMAAFFDDPSSTAAAAAFSSAAHATVAGDGDLWSLARSVSSSLHADLTMNNV	GWHGAAEZ025354	ATGAGCATCTCGGTGAACGGGCAGTCCGTGGTGCCGCCGGGGTTCCGGTTCCACCCCACGGAGGAGGAGCTGCTCACCTACTACCTCAAGAAGAAGGTGGCCTCGGAGCGCATCGACCTCGACGTCATCCGCGACGTCGACCTCAACAAGCTCGAGCCATGGGACATCCAAGAGAAGTGCCGCATCGGGTCGGGCCCCCAGAACGACTGGTACTTCTTCAGCCACAAGGACAAGAAGTACCCGACGGGCACGCGCACGAACCGCGCCACGGCGGCCGGGTTCTGGAAGGCCACCGGCCGCGACAAGGCCATCTACACCTCCGCCCGCCGCATCGGCATGCGCAAGACGCTCGTCTTCTACAAGGGCCGCGCCCCGCACGGCCAGAAGTCCGACTGGATC…
PmNAC157	GWHPAAEZ034973	MESALRVADLPACLVFAPEDEVAVEFYLLPRLLGWRPQIDGLILEDDPLSAPPWELLERNGRKEEAFFLAEGQARSGKGTRQKRTCAGGGWWEGQKTCAEGNKLRVPGGGDQEAAWRKKALNFHGGGGGEKGSTGWVMHEYAVTAPEDLARSPLRLCHIRRSSYGRKQSGAMEVPRALGLPPGFLFAPEDGDVVAQYLLRRILGQALPLDGLILDDDPLSAPPWELLERNGCKDDAFFFALGQAKSGKGSRQKRTCAGGGFWNGERTCVDGEKLRIPGPGGADEVAWRKKALSFQEGGEKGSTGWVMHEYAITAPDHLAESQLRLYRIRFSGHGKKRKRGEADSFADEAAPAAARRRVADDAPLYMSTSQPSCSSSMVMVDHADGNCPTDADQLAAAPV…	GWHGAAEZ025993	ATGGAGTCGGCTCTGCGCGTGGCCGATCTGCCGGCATGCCTCGTGTTCGCTCCCGAGGATGAGGTGGCGGTGGAGTTCTACCTCCTCCCCCGCCTCCTGGGCTGGCGGCCTCAGATCGACGGCCTCATCCTCGAGGACGACCCGCTGAGCGCGCCGCCGTGGGAGCTTCTCGAGCGGAACGGGCGCAAGGAGGAAGCTTTCTTCCTCGCGGAGGGGCAGGCGCGGAGCGGGAAGGGGACGCGGCAGAAGCGGACCTGCGCGGGTGGCGGCTGGTGGGAGGGGCAGAAGACGTGCGCGGAAGGCAACAAGCTGCGCGTCCCCGGCGGCGGCGACCAGGAGGCCGCGTGGCGCAAGAAAGCCCTCAACTTCCACGGCGGCGGCGGCGGCGAGAAGGGAAGC…
PmNAC158	GWHPAAEZ035747	MTGTTWIIDSQRFATKIKNASGSSDPSKQKWMSNPSKECPKCSHVIDNSDVVHQWPGLPKGVKFDPSDQELLWHLLAKHGKSGIKPHPFIDEFIPTVEEADGICYTHPQKLPGVKKNGSVSHFFHRTFKAYNTGNRKRRKINTDDLADVRWHKTGKTKPVLVDGKHLGCKKIMVLYISTEKGGKPEKTNWVMHQYHLGTGEDEKEGEYVVSKLFFQQQFKPGEKNAQELTTGDAVESMAAEADASDFTTLASEEHFSTIQEVVHNSEHNPYQVNENCEINIQENAAEGTVVHPPSEKPEGGDNPQSQDPKLWEGDSQFELLDSQQLAEGLAMCDEFLLSQSQTSCGGGDEPRVIKPCLAVYAQLPTEDFKKDLEECQQLEPSDAVNIELDSTAEFRLSQ…	GWHGAAEZ026576	ATGACCGGGACAACATGGATAATTGACAGCCAAAGATTTGCCACCAAAATAAAAAATGCTTCTGGGTCTTCAGATCCCAGTAAACAGAAATGGATGAGCAACCCAAGTAAAGAGTGCCCAAAGTGTAGCCATGTCATTGATAATAGCGATGTTGTTCACCAGTGGCCTGGTTTGCCTAAAGGTGTAAAATTTGATCCATCTGACCAGGAATTGCTTTGGCACTTGTTGGCAAAACATGGAAAATCTGGTATAAAACCTCATCCATTCATTGATGAATTTATTCCAACAGTTGAGGAAGCTGATGGCATCTGCTACACTCATCCACAGAAACTTCCAGGTGTTAAGAAAAATGGAAGTGTATCACACTTCTTCCACAGGACATTTAAGGCCTATAACACT…
PmNAC159	GWHPAAEZ036028	MDGAAAAGAGSGGGDHRLIGLRVEEYGKYISDSTCCPQCGHKIDRKLDWVGLPAGVKFDPTDQELIEHLQAKVRPGSAAAPPHPLIDEFIPTIEGEDGICYTHPEKLPGLTKDGLSRHFFHRPSKAYTTGTRKRRKIQPPAADASSSSAPAAQQQQQRSETRWHKTGKTRPVVVAGRQRGCKKILVLYTNFGKHRRPEKTNWVMHQYHLGENEEEREGELVVSKIFYQTQPRQCGAAAEPAAPASSDTVDGAADPAAEAVVAPPDVGDGGVFHGATGIDEFNFAQFRSSFEEVGVGTSVQVPTRADEEVHTGHLHLHQEHDLQQHRYTNHQEQQRMAAAAAAFQISTPAEPITTMISSSPLVHHGSVILQQQEPYDHSASYRHHQQEDEQPHQSRNFDG…	GWHGAAEZ026815	ATGGATGGTGCAGCAGCGGCCGGAGCAGGAAGCGGCGGCGGTGACCACCGCCTCATCGGCTTGAGGGTCGAGGAGTACGGGAAGTACATCTCGGACTCCACCTGTTGCCCCCAGTGTGGCCACAAGATCGACCGAAAGCTGGACTGGGTGGGGCTGCCGGCCGGGGTGAAGTTCGACCCGACGGACCAGGAGCTGATCGAGCACCTGCAGGCGAAGGTCCGGCCTGGTTCGGCGGCGGCGCCGCCGCACCCGCTGATCGACGAGTTCATACCCACCATTGAGGGGGAGGATGGCATCTGCTACACCCATCCTGAGAAACTGCCAGGTTTGACCAAGGACGGCCTGAGCAGGCACTTCTTCCACCGACCGTCCAAGGCCTACACCACCGGCACGCGCAAG…
PmNAC160	GWHPAAEZ036814	MAMNSLSMVEARLPTGFRFHPRDDELVLDYLAKKLGGGGGGGSVVVSIYGCPTMVDVDLNKCEPWDLPDIACIGGKEWYFYSLRDRKYATGQRTNRATDSGYWKATGKDRPISRKGLLVGMRKTLVFYQGRAPKGKKTEWVMHEFRMEGQGDPMKLPFKEDWVLCRVFYKSRATIAKPPTESSSYNIDAATASLPPLIDNYNISFDQPGSVQNLEGYEQVPCFSNNPSQPSSSMNAPLPSSAMGDHQEQHMGKSIKDVLMSQFSRFDGNVKRETPQQSNFSQDGFEYLAESGFTQMWNSFG	GWHGAAEZ027327	ATGGCCATGAATTCGCTGAGCATGGTGGAGGCGAGGCTGCCCACGGGGTTCAGGTTCCATCCGCGGGACGACGAGCTCGTGCTGGACTACCTGGCCAAGAAGCTCGGCGGCGGCGGCGGAGGAGGCTCGGTGGTGGTGAGCATCTACGGCTGCCCCACCATGGTCGACGTAGATCTGAACAAGTGCGAGCCCTGGGACCTTCCAGATATTGCGTGCATTGGTGGAAAAGAGTGGTATTTCTATAGCCTTAGGGATAGAAAGTATGCTACCGGCCAGAGAACAAATAGAGCAACTGATTCAGGCTATTGGAAGGCTACTGGGAAAGACCGTCCAATAAGCCGGAAAGGGTTGCTTGTTGGTATGCGCAAAACCCTTGTGTTTTATCAAGGTAGAGCCCCA…
PmNAC161	GWHPAAEZ037299	MDERRGASSGGAAELELPGFRFHPTEEELLEFYLKQVAQGKKLKFDIIRTVQLYRHDPWELPGLARIVGEREWYFFVPRDRKQAAGGGRPSRTTERGFWKATGSDRAVRCAADPKRLIGLKKTLVYYEGRAPRGTKTDWVMNEYRLPDVAAGASSSSGNVVVSSAKEDIVLCKIYRKAVSLKELEQRVAMEELARASSACTPSASHNDTADSMSSSDHHQQGSGGVQGEIMMMGVAIPPASVCCMKKEVMAESTAVLRPATLSLPQLDVAKQPPAAQQQQEWMQDPFLTQLRSPWMESWSPYYASVLNF	GWHGAAEZ027655	ATGGACGAGCGGCGCGGCGCATCGTCGGGCGGCGCGGCAGAGCTTGAGCTGCCGGGGTTCCGGTTCCACCCGACGGAGGAGGAGCTGCTGGAGTTCTACCTGAAGCAGGTGGCCCAGGGAAAGAAGCTCAAGTTCGACATCATCCGCACGGTGCAGCTGTACCGGCACGACCCCTGGGAGCTGCCGGGCCTGGCGCGCATCGTCGGCGAGCGCGAGTGGTACTTCTTCGTGCCGCGCGACCGCAAGCAGGCCGCCGGCGGCGGGCGCCCCAGCCGCACGACGGAGCGCGGCTTCTGGAAGGCCACGGGGTCGGACCGCGCCGTGCGCTGCGCCGCCGACCCCAAGCGCCTCATCGGGCTCAAGAAGACGCTCGTCTACTACGAGGGGCGCGCGCCACGG…
PmNAC162	GWHPAAEZ037559	MPSATSRLPNLPAGFRFHPTDEELIVHYLMNQASSLPCPVPIIAEVNIYQCNPWDLPAKALFGENEWYFFSPRDRKYPNGARPNRAAGSGYWKATGTDKAILSTPTSQNIGVKKALVFYGGKPPKGVKTDWIMHEYRLTGADKTTKRRGSSMRLDDWVLCRIHKKSNNFQFSDQDQEGSTVEEESLDNNLNGASPKSEANDDHDHQFHPTTMTMSKSYSITDLLNIDYSALAQLLDGPAEPEPPLIYPTTTQTHEALLNYNNNVNNNSHFNLPQVDACSSDYVAPNNCNGLKRTRVMTMDGAESSFDDGSSNFSRKLKLPSDSRSSGHGHFGSTSSYCNQQLVDTSGFQYSSLLSYPFLEMQ	GWHGAAEZ027832	ATGCCGAGCGCGACTAGCAGGCTGCCTAACCTTCCAGCCGGGTTCCGGTTCCACCCCACAGATGAGGAGCTCATCGTCCACTACCTCATGAACCAAGCTTCCTCCCTCCCATGCCCTGTCCCCATCATCGCCGAGGTCAACATCTACCAGTGCAACCCATGGGATCTTCCTGCCAAAGCTTTGTTTGGAGAGAACGAGTGGTACTTCTTCAGCCCAAGGGATCGCAAATACCCGAATGGTGCCCGCCCCAACCGTGCTGCTGGATCAGGCTACTGGAAGGCCACCGGCACCGACAAGGCCATCTTGTCCACCCCGACGAGTCAGAACATTGGGGTCAAGAAGGCCCTGGTGTTCTACGGCGGTAAGCCTCCCAAGGGTGTCAAGACAGACTGGATCATG…
PmNAC163	GWHPAAEZ037560	MVERSVKSEQGGDLFLPPGFRFHPTDEEVITSYLLHKFLNPSFDPQAIGEVDLNKCEPWDLPSKAKMGEKEWYFFCHKDMKYPTGMRTNRATKEGYWKATGKDREIFKPAAGGAGRELVGMKKTLVFYMGRAPRGSKTNWVMHEFRLEGKSRNSNSNLRFNPKDEWVVCKVHHKNGEASINKPAEEYSVGTPNVSSVVSDDAGEGDEFLDSMINPMYMYFNSASSLPSTTTTINAAAPPHNADYSLSSTAAGATTTTTTSSFVDLPNYGFNDATASYNLHQQVAVASSAASTNSSGSYSSLWNMLLNADHNQAMGSYNLHHQALVAKALGGNFAGGLPSSSSVTGILQHNYSQGVPQQKLGNSYGDSSTAAIGPAATKNLGAPPVRY	GWHGAAEZ027833	ATGGTGGAGCGTAGTGTCAAGTCAGAGCAAGGAGGCGATCTGTTCCTGCCTCCAGGGTTCAGGTTCCATCCCACAGACGAGGAGGTCATCACAAGCTATCTCTTGCACAAGTTTCTGAACCCTAGCTTCGACCCGCAAGCCATCGGCGAGGTGGACCTCAACAAGTGCGAGCCATGGGATCTCCCAAGCAAGGCGAAGATGGGGGAGAAGGAGTGGTACTTCTTCTGCCACAAGGACATGAAATACCCGACGGGCATGCGCACCAACCGCGCCACCAAGGAGGGCTACTGGAAGGCCACCGGCAAGGACAGGGAGATCTTCAAGCCTGCTGCTGGAGGTGCAGGCCGTGAGCTGGTGGGGATGAAGAAGACGCTGGTGTTCTACATGGGTAGGGCTCCA…
PmNAC164	GWHPAAEZ037654	MAALLGPEIFSRGFRFNPTPLEAATYYLPLLVPGAPLHEAVRPVIHHADVYACEAADLARQFRPMPRTGHRFFFTSCKKGVRSAGPGFWSLQRMTVIQDGTGAKVGEIKKLRYKKRGVFTDWLMDEFSTCCSEDAVVGDRQYVFCNIYVSPRAAPGSAARQESAAFFAPPAPAPAVQAAPPKRPAPQVAEPQPCPKRMRGAVAPTPPVVQPAASCAASLAPPRPRVPNRGVAPPSTPSVTGSSPASAQPLPPAPIRLAAPAPAPPQPKQQMPPLTLPVVRACHIPGQEEPAHHYGPQPSVPTKKMTRDPFEAAEPRDKAEEERDVEASDLPSEESSPAADQDDD	GWHGAAEZ027895	ATGGCGGCGCTGCTGGGCCCGGAGATCTTCAGCCGCGGCTTCCGCTTCAACCCGACGCCGCTCGAGGCCGCCACCTACTACCTGCCGCTCCTCGTCCCCGGCGCGCCGCTGCACGAGGCCGTCCGCCCCGTCATCCACCACGCCGACGTCTACGCCTGCGAGGCCGCCGACCTCGCCCGCCAGTTCCGCCCCATGCCCAGGACCGGGCACCGCTTCTTCTTCACCTCCTGCAAGAAGGGCGTGCGCTCCGCCGGCCCCGGCTTCTGGAGCCTGCAGCGCATGACGGTCATCCAGGATGGCACGGGAGCCAAGGTCGGTGAGATCAAGAAGCTCCGCTACAAGAAGCGCGGCGTGTTCACGGACTGGCTCATGGATGAGTTCTCGACGTGCTGCTCGGAG…
PmNAC165	GWHPAAEZ037668	MAAESCHPRGLSWLARSCIPVDPARHIAVPVPISAASTSSNPASDSEESPISALPDELLLECLARVPRASLPPLPVVCRRFAALIASHGFLHLRRAHGRIRPCLLAVSVSSAHGAAVTFARALLQLGASSRPELKVAALPLPPPLLHCAGSSAFAHARAVALGREVFLIGRGATLRVDALTGAARACAPTLFPRKKFAAAAVGGRIYVAGGTARTAAVEEYDPAAEARRGGGAAAEAHACAGSVDALHVASGAWAWSARSRAVPGGGCVVGACGAGDGHLYVVASHAVDLSFWRCGGGGGASRGGGGGACGWVALEAPPVPRGSVGLGMAVRVAMAGVGADRVVAVVNVAAVRGHNAAGVGVALEGMVLVYDIGGGKWSRAPDLPPGFRRAARDPPPLT…	GWHGAAEZ027905	ATGGCCGCGGAGAGCTGCCACCCCCGCGGCCTCTCGTGGCTCGCCAGGTCCTGCATCCCCGTCGACCCCGCCCGCCACATCGCCGTCCCCGTCCCAATCTCAGCTGCCTCCACCAGCAGCAACCCAGCCTCCGACTCTGAGGAGTCACCCATCTCCGCGCTCCCCGACGAGCTCCTCCTTGAGTGCCTCGCCCGCGTGCCCCGCGCCTCCCTCCCGCCGCTCCCCGTGGTGTGCCGCCGCTTCGCCGCGCTCATCGCCTCCCACGGCTTCCTCCACCTCCGCCGCGCCCACGGCCGCATCCGTCCCTGCCTCCTCGCCGTCTCCGTCTCCTCCGCCCACGGCGCCGCGGTCACCTTCGCCCGCGCGCTGCTCCAGCTCGGCGCCTCCTCCCGCCCCGAG…
PmNAC166	GWHPAAEZ037676	MEQVRWPDVPPCYRFTPTARDLIRYYLNPWVASPGQTPFGEPEGVVCAADVYSVDLGTLTSRLRRFGHDDGNWYFLCVARWKDGNAGNRMSRAVQGGGTWHGSGKRVAVRRHGYRQTFEYRDAGGGKSAWLMEKFGSSLPEATDGEGVRVICRVHRTPRAAADGDGGEGRQEETDEAQFRSSKRPRGTLSHEGGSSGGSGGAQTPLHPKIPWSPSKLLL	GWHGAAEZ027911	ATGGAGCAGGTGCGGTGGCCGGACGTGCCCCCGTGCTACCGCTTCACGCCGACCGCGCGGGATCTCATCCGCTACTACCTCAACCCCTGGGTGGCCAGCCCCGGCCAGACGCCGTTCGGCGAGCCCGAGGGCGTTGTGTGCGCCGCCGACGTCTACAGCGTGGATCTGGGCACCCTCACGTCGCGGCTCCGGCGCTTCGGCCACGACGACGGCAACTGGTACTTCCTCTGCGTGGCCCGGTGGAAGGACGGCAACGCCGGCAACCGGATGAGCCGCGCCGTCCAGGGCGGCGGCACGTGGCACGGCTCCGGGAAGCGGGTCGCCGTCCGCCGCCACGGGTACCGGCAGACCTTCGAGTACCGCGACGCCGGCGGCGGCAAGAGCGCCTGGCTCATGGAG…
PmNAC167	GWHPAAEZ037781	MGSGRSSGSDHDPVLPPGYRFYPTEEELLGYYLRHRLAGTRPQVEHFIPVVDIYSYHPAQLQAMAGAANVGDKEQWFFFCPRAERELSGGRPARTTPTGYWKATGSPSYVYSAPVSRVIGEKRTMVFYEGRAPTGTKTRWKMNEYKAVAADDAPPPAGAPAVRILQLRNEFSVCRVYTSNGTLRSFDRRPLNPPAGGGLDQAAAHRCQQQEALPVPPPPPPPASQMAAVDAVAASNGQSSEHSHGSSSSSGSLGVVVDGAEDAAAAIDWDALIPPVDYLRFSVDDLSHVVWPPN	GWHGAAEZ027989	ATGGGAAGTGGCCGTAGCAGTGGCAGTGATCATGATCCGGTGCTCCCGCCGGGGTACCGGTTCTACCCGACGGAGGAGGAGCTGCTGGGCTACTACCTCCGCCACCGCCTCGCCGGCACCAGGCCCCAGGTCGAGCACTTCATCCCCGTCGTCGACATCTACAGCTACCATCCCGCCCAGCTCCAGGCGATGGCCGGGGCCGCGAACGTGGGCGACAAGGAGCAGTGGTTCTTCTTCTGCCCGCGCGCGGAGCGGGAGCTGAGCGGCGGCCGGCCCGCGCGCACCACGCCGACGGGGTACTGGAAGGCCACGGGGTCGCCGTCCTACGTCTACTCCGCGCCGGTCAGCCGCGTCATCGGGGAGAAGCGGACCATGGTCTTCTACGAGGGCCGCGCGCCC…
PmNAC168	GWHPAAEZ037939	MEASRFGFDPSLPPACKFDPTDADIVAHYLLPRAAGVPDPPYAHAVIEDDTCSCPPWELLRRHGHGGSDHAFFVGPPGDPTANGGRACRRVRGGSGLWRGQKGEESDLVVARGSRGGAELRLRYRRYNLAYYRAGDPSTSGWVMHEYHILRPKLLPGAVLSRIRITDKGKEERKKQQEAAAAKKVAPGPAHQPGRSNYLVDDHAAAVASDAEGTSSGAQSGVIPQGDDGNGGGGGGVGETTGGYRTNFLSVGEGDGYYAGDSNSYFNFNPDQRGPSYLVYGHAAGNAVALNDGGAGTSGAQSDAVHQGGDVYGGGVAGETTGGYDTNFFNTAESATHATSTTATTTSKRA	GWHGAAEZ028117	ATGGAGGCGTCGCGGTTCGGCTTCGATCCCTCGCTGCCGCCGGCGTGCAAGTTCGACCCGACCGACGCCGACATCGTGGCGCACTACCTCCTCCCGCGCGCCGCCGGCGTCCCCGACCCCCCCTACGCGCACGCCGTCATCGAAGACGATACCTGCAGCTGCCCACCGTGGGAGCTCCTGCGCCGGCACGGCCACGGCGGCAGCGACCACGCCTTCTTCGTCGGCCCCCCGGGCGACCCGACAGCGAACGGCGGCCGCGCGTGCCGCCGCGTCCGCGGCGGCAGCGGCCTGTGGCGCGGGCAGAAGGGCGAGGAGTCGGACCTCGTCGTCGCGCGCGGCAGCCGCGGCGGCGCCGAGCTTCGGCTCAGGTACCGGCGGTACAACCTGGCTTACTACCGC…
PmNAC169	GWHPAAEZ037940	MEAYRFGFNLPPANKFDPTDADIVAHYLLPRAVGFPNPYGHAIIDADPCSCPPWEFMRRHGHADSDHAFFFGRPRGPEPRKRAVRAVDPGEDGVGGTWNGQRSEATRLVLSHGGGGGPGAARLEVTYKRHSLSYYHGPQKSKTSGWVMHDYQIVDPPHLSGTVLYRVRITDRRKQQQQQQADAVTVAGHQVVPPGPDQPGPSNYCEVQEYGGLVGGTGGCYAGGGGGGGNNNYLHDGGVIGETGGYNYVDDDSSHYLNQDLSCYMYHGDGSGGDDDYFFNVGDDNSFECPDGGNGG	GWHGAAEZ028118	ATGGAGGCGTATCGGTTCGGCTTCAACCTGCCGCCGGCGAACAAGTTCGACCCGACGGACGCCGACATCGTGGCGCACTACCTCCTCCCGCGCGCCGTCGGGTTCCCCAACCCCTACGGGCACGCCATCATCGACGCCGACCCCTGCAGCTGCCCGCCGTGGGAGTTCATGCGCCGCCACGGCCACGCCGACAGCGACCACGCCTTCTTCTTCGGGCGCCCGCGCGGCCCGGAGCCCCGGAAGAGGGCCGTCCGCGCCGTCGACCCCGGGGAGGACGGCGTCGGCGGCACGTGGAACGGGCAGAGGAGCGAGGCCACCCGTCTCGTCCTCTCCCACGGCGGCGGCGGCGGCCCGGGCGCCGCCCGGCTGGAGGTCACGTACAAGCGCCACAGCCTGTCC…
PmNAC170	GWHPAAEZ037993	MDFGGALQLPPGFRFHPTDDELVMYYLLRKCGGLPLAAPVIAEVDLYKFDPWSLPEKAAGGEKEWYFFSPRDRKYPNGSRPNRAAGTGYWKATGADKPVGSPRPVAIKKALVFYAGKPPRGVKTNWIMHEYRLADVDRSAAARKKTNNNALRGTNCPFAACSSCPFRDSPRLLADGQTGALETCKAVKLGAAWRHGSRTR	GWHGAAEZ028165	ATGGACTTCGGTGGCGCGCTGCAGCTGCCGCCGGGGTTCCGGTTCCACCCCACCGACGACGAGCTGGTCATGTACTACCTCCTGCGCAAGTGCGGCGGGCTGCCGCTGGCGGCGCCGGTCATCGCGGAGGTGGACCTGTACAAGTTCGACCCGTGGAGCCTGCCGGAGAAGGCGGCGGGCGGGGAGAAGGAGTGGTACTTCTTCTCGCCGCGGGACCGCAAGTACCCCAACGGGTCGCGCCCCAACCGCGCCGCGGGCACCGGCTACTGGAAGGCCACCGGCGCCGACAAGCCCGTGGGGTCGCCGCGCCCCGTCGCCATCAAGAAGGCGCTCGTCTTCTACGCCGGCAAGCCGCCCAGGGGCGTCAAGACCAACTGGATCATGCACGAGTACCGCCTC…
PmNAC171	GWHPAAEZ038822	MEMSFFSQRVLKWTLGNQWNRAAGDGHWKTSGKDVPIFCSRVNGGEPLMIGSKKTLVFYHGKSDFGENTEWVMQEYSLVGAGLTPCRVMRPGGSNNFGESSSAAAAITEKNDNLSEALNNAKVPVLVNPNESWVVCRIYKKKKHMPRVVTQVYNIAEGGQVPFYNFLEQGNSKGIASSNSLTDIPLQNAKDDEEGRDRRTNVEANSRGVSK	GWHGAAEZ028856	ATGGAGATGTCTTTTTTTTCTCAGAGAGTTCTGAAGTGGACACTTGGAAACCAATGGAATCGTGCTGCAGGTGATGGGCACTGGAAGACATCAGGCAAGGACGTGCCGATCTTTTGCAGTCGCGTCAATGGTGGAGAGCCTCTGATGATCGGGTCAAAGAAAACCCTGGTGTTCTACCATGGGAAATCAGATTTTGGTGAGAACACTGAATGGGTGATGCAGGAGTACAGCCTTGTTGGAGCCGGCCTCACACCCTGTCGTGTGATGAGGCCTGGTGGAAGCAATAACTTTGGGGAATCCAGCTCTGCTGCTGCGGCCATCACCGAGAAAAATGATAATCTATCTGAAGCTCTCAACAATGCCAAGGTTCCAGTCCTGGTAAATCCAAATGAATCTTGG…
PmNAC172	GWHPAAEZ039749	MTHPSSSAPPPAATEATSLAPGFRFHPTDEELVSYYLKRKVLGRPLKVDAIAEVDLYKLEPWDLPARSRLRSRDSQWYFFSRLDRKHANRARTNRATSGGYWKTTGKDREVRHGPRIVGMKKTLVFHAGRAPKGERTNWVMHEYRLEGEEAAGIPQDSFVVCRIFQKAGPGPQNGAQYGAPFVEEEWEEDDEDAGLLPVEGDAVVDHEVPPGPKEIPGALEKGYLQMSDLIQGLGDQNGNGTIGLPVSDTSNNSNHSEDVDGNSGDILSDPNLGSNFLQYVEPGEQNSLMLNENMISNSNAGDFLNNFSPSDGFLELKDFADAANLDYPLGNESTVWPSDGWAWKTPDSLETVNGANNDIPPLPDDQTFQPDELEQLLQSIQEDSHLGSSVIDPPHSSI…	GWHGAAEZ029584	ATGACCCACCCCTCCTCCTCCGCCCCGCCGCCGGCGGCCACGGAGGCCACCTCCCTCGCGCCGGGCTTCCGCTTCCACCCCACGGATGAGGAGCTCGTCTCCTACTACCTCAAGCGCAAGGTCCTCGGCCGCCCGCTCAAGGTCGACGCCATCGCCGAGGTCGACCTCTACAAGCTCGAGCCCTGGGACCTCCCCGCCCGCTCCCGCCTCCGCTCCCGCGACTCCCAGTGGTACTTCTTCAGCCGCCTCGACCGCAAGCACGCCAACCGTGCCCGCACCAACCGCGCCACATCGGGGGGATACTGGAAGACCACCGGCAAGGACAGGGAGGTGCGCCATGGACCAAGGATCGTGGGGATGAAGAAGACGCTCGTCTTCCACGCCGGACGCGCGCCCAAG…
PmNAC173	GWHPAAEZ040295	MHHQAMGDALWDLLGEEMAAAAAGEHGLPPGFRFHPTDEELVTFYLAAKVFNGVCCGVDIAEVDLNRCEPWELPDAARMGEREWYFFSLRDRKYPTGMRTNRATGAGYWKATGKDREVLNAATGALLGMKKTLVFYKGRAPRGEKTKWVLHEYRLDGDFAAARRSCKEEWVICRILHKAGDQYNKLMTVKNPYCYLPMGVVDPSSLCFQQDPAAPPLPNPSGCSSAGLHFHHGHHPGMQPPLLPTNQLKLSSGCGFPASPQEPPPNGCGGSSNAAAMGMPPYPPPFTSIVAGKPAVPPAQAAAVVNAGAQEPPAPPPTWLEAYVQHGGFLYEMGPAAAPRGA	GWHGAAEZ029980	ATGCACCACCAGGCCATGGGCGACGCGCTGTGGGACCTGCTCGGGGAGGAGATGGCGGCGGCGGCGGCCGGCGAGCACGGCCTGCCCCCGGGGTTCCGCTTCCACCCCACTGACGAGGAGCTCGTCACCTTCTACCTCGCCGCCAAGGTGTTCAACGGCGTCTGCTGCGGCGTCGACATCGCCGAGGTCGACCTCAACCGGTGCGAGCCGTGGGAGCTCCCCGACGCCGCGCGGATGGGGGAGCGCGAGTGGTACTTCTTCAGCCTCCGAGACCGCAAGTACCCCACGGGGATGCGCACCAACCGCGCCACCGGCGCCGGCTACTGGAAGGCCACCGGCAAGGACCGCGAGGTGCTCAACGCCGCCACCGGCGCGCTGCTCGGCATGAAGAAGACGCTC…
PmNAC174	GWHPAAEZ042008	MRKTLVFYRGRAPKGRKTGWVMHEFRLDPPAPPPPSQQRQLPAAARHQRLKEDWVLCRVFYKSRTTTPKLPSEDAQDGTPSTEPDLPAALPLAPLTDTYTAFGAAPTVTQQVSCFSDLPALPFKRPVSLGDLLAFDTSEKVSVGTVMLSSMPSNSSSVLELPPNCNWNQENVLSQMWNPLGI	GWHGAAEZ031286	ATGCGCAAGACGCTGGTGTTCTACCGCGGGCGAGCCCCCAAGGGGAGGAAGACGGGGTGGGTCATGCACGAGTTCCGCCTCGACCCACCGGCGCCGCCGCCGCCGTCGCAACAACGCCAGCTCCCAGCTGCGGCGAGGCACCAGCGTCTCAAGGAGGACTGGGTGCTGTGCAGGGTGTTCTACAAGAGCAGAACAACCACCCCAAAGCTACCATCTGAAGATGCCCAGGACGGCACCCCATCAACTGAGCCGGACCTGCCGGCTGCCCTGCCGCTTGCACCCCTCACCGACACCTACACTGCCTTTGGCGCCGCCCCGACGGTAACCCAGCAGGTGTCCTGCTTCTCCGACCTGCCGGCGCTGCCGTTCAAGAGACCAGTGAGCCTTGGTGACCTGCTG…
PmNAC175	GWHPAAEZ042222	MTVMELKALPLGFRFHPTDEELVRHYLKGKITGQINSEVEVIPEIDVCKCEPWDLPDKSLIRSDDPEWFFFAPKDRKYPNGSRSNRATEAGYWKATGKDRIIKSKGDKRKQHIIGMKKTLVFHRGRAPKGERTGWIMHEYRTTEPEFESGEQGGYVLYRLFRKQEERPERPSPDEVDRSGYSPTPSRSSPDNIEANEEANTLLNREYPESGLHESPIELPNSVETHAMPMTRWLADRNDNLVATAADVSHMPINRHANVPEVDPSAGASAQFVHPQNGNGDFNNFVPDIAPNLPHGNVFFSDFQQGAFGFDGNMNPPDALNAFLNQALVDPDEHSSTTSKVQYDSDIPTEFENHGVAQGEDDQGWWANLDFLSDEPNPLNSAYENTPLLPYDTNDQDVL…	GWHGAAEZ031462	ATGACGGTGATGGAGCTCAAGGCGCTGCCGCTGGGCTTCCGCTTCCACCCCACCGACGAGGAGCTCGTCCGCCACTACCTCAAGGGCAAGATCACCGGCCAGATCAACTCCGAGGTCGAGGTCATCCCCGAGATCGACGTCTGCAAGTGCGAGCCGTGGGACCTCCCAGATAAATCGCTGATCCGGTCCGATGATCCCGAGTGGTTCTTCTTCGCGCCCAAGGACCGCAAGTACCCCAACGGTAGCAGGTCGAACAGGGCCACGGAGGCTGGATACTGGAAGGCCACCGGCAAGGACAGGATCATCAAGTCCAAGGGCGACAAGCGCAAGCAGCACATCATCGGCATGAAGAAGACCCTTGTGTTCCACCGCGGGCGCGCACCCAAGGGCGAGCGAACA…
PmNAC176	GWHPAAEZ042537	MVRVEGNRSIGLKKTLVFYVGKAPKGLRSSWIMNEYRLPHGEADRYQKEISLCRVYKRPGIEDNFHLTTTTRSSGSKAAASMEKKHHRTSVSPRLAPMFDGAHSSAHMSKPYSGTNTIMASSAAARAATMAPQTSMAFLSTASLSSTTSTEEDGTSLYHLKGANPPMLPSSTHALLNANSTTMAVIPIDELSRAIGGSYNNQGNPNNQPLPSSQGPLLPFPSMEKIWDWNPLLESPKVCTSFK	GWHGAAEZ031706	ATGGTGCGCGTTGAGGGCAACCGGTCCATCGGGCTGAAGAAGACTCTGGTGTTCTATGTGGGGAAAGCACCCAAGGGACTTAGGAGCAGCTGGATCATGAACGAGTACCGCCTTCCTCATGGCGAGGCCGACCGGTACCAAAAGGAGATTTCCCTTTGCCGAGTGTATAAACGTCCTGGGATTGAAGACAACTTTCACCTCACCACCACCACAAGATCATCCGGCTCAAAGGCGGCAGCGTCGATGGAAAAGAAGCACCATCGGACGTCGGTGTCGCCCCGCTTGGCACCAATGTTCGACGGTGCCCACTCATCAGCTCACATGAGCAAGCCATACAGTGGAACAAACACCATCATGGCATCATCAGCTGCAGCTCGAGCAGCAACAATGGCGCCTCAG…
PmNAC177	GWHPAAEZ042649	MDQQQQQQTPCVPPGFRFHPTEEELVGYYLARKVAAQKIDLDIIREVDLYRIEPWDLQERCSYYGGAGAGGQEEEPNDYYFFSYKDRKYPSGTRTNRATAAGFWKATGRDKPVLSSRSAALSVIGMRKTLVFYRGRAPNGRKTDWIIHEYRLQNNEHAPAQEEGWVVCRAFQKPMPNQQQRHGCYAGGFPAGYPSVPTYYYDGSNAAAHARLLMSGAAAPALHDHHSLAAESKLQVHLLADMPPLQSPALEAAGQSYEQSAAESSAVDWNLLSSLLPAAQLNFHQPPASPSSCSKNNNDL	GWHGAAEZ031778	ATGGATCAGCAGCAGCAGCAGCAGACGCCATGCGTGCCCCCAGGGTTCAGGTTCCACCCCACGGAGGAGGAGCTGGTGGGCTACTACCTCGCCCGCAAGGTGGCCGCCCAGAAGATCGACCTCGACATCATCAGGGAGGTGGATCTCTACAGGATCGAGCCATGGGATCTCCAAGAGAGGTGCAGCTACTACGGCGGCGCCGGCGCCGGCGGCCAGGAGGAGGAGCCCAACGACTACTACTTCTTCAGCTACAAGGACCGCAAGTACCCCAGCGGCACGCGCACCAACCGCGCCACCGCCGCCGGCTTCTGGAAGGCCACCGGCAGGGACAAGCCCGTGCTCTCCTCCAGGTCCGCCGCCCTCAGCGTCATCGGCATGAGGAAGACGCTCGTCTTCTAC…
PmNAC178	GWHPAAEZ000182	MEQVRWPDVPPCYRFTPTAPELIRYYLNPWVASPGQTPFGEPEGVVCAADVYSADPGTLTSRLRRFGHDDGNWYFLCVARWKDGNAGTRMSRAVQGGGTWHGSGKRVAVRRHGYRQTFEYRDAGGGKSAWLMEEFRSILPEATDGEGVRVICRVHRTPRAAADGDGGEERQEETDEAQFRSSKRQRGMLSQERDFAAADYWTTAALAPDAGCSYASTSQTAPGNGAASTTTWQLQPMMEQGVGYHPTGINGDEDIKGEPEPLEMLPADMGWQQFAEMGYGFGYAAEDARLNEWMRSTFSSCPQPSDSAAQEGDDPRGEAGAS	GWHGAAEZ000174	ATGGAGCAGGTGCGGTGGCCGGACGTGCCCCCGTGCTACCGCTTCACGCCGACCGCGCCGGAGCTCATCCGCTACTACCTCAACCCCTGGGTGGCCAGCCCCGGCCAGACGCCGTTCGGCGAGCCCGAGGGCGTCGTGTGCGCCGCCGACGTCTACAGCGCGGACCCGGGCACCCTCACGTCGCGGCTCCGGCGCTTCGGCCACGACGACGGCAACTGGTACTTCCTCTGCGTGGCCCGGTGGAAGGACGGCAACGCCGGCACCCGGATGAGCCGCGCCGTCCAGGGCGGCGGCACGTGGCACGGCTCCGGGAAGCGGGTCGCCGTCCGCCGCCACGGGTACCGGCAGACCTTCGAGTACCGCGACGCCGGCGGCGGCAAGAGCGCCTGGCTCATGGAG…
PmNAC179	GWHPAAEZ000321	MEEVRRRSLRDRGWTIEEAMEDMRSGKWEWRRKVYRSLQANAGLAEADPWHLPAQFVMLMQKKPGSSSLRTHSGYWKEKEDEFIAIRKGGGEGSSSPSSSPCYEGVRRTLEFYEHNGAKTDWVMHSRCQHDDIVLRKVFNKKHTDRVHSCLERLDKVMEAYHETLAKHGWYLHFFNISSSTIEQQSLHGGDGMKLVLIMRAIELYFAKRTLFYEVMPSLRGGCQEAESGYGESDDVWQHFTRINTKDPEVVYAACHRCDRVLRAHSKNGTSHLRRHSFGKRKRIGAPGGRSEIWLHFTKIYTKDPDREYAVCHCCDRCYKGHSKNGTSQPHKAQQVMFKQATESVGEEAV	GWHGAAEZ000311	ATGGAGGAGGTGCGCCGCAGAAGCCTCCGCGATAGGGGCTGGACCATCGAGGAGGCGATGGAGGACATGCGCAGTGGAAAGTGGGAGTGGCGTCGCAAAGTCTACCGCTCGCTGCAGGCCAACGCCGGCCTCGCCGAGGCTGACCCATGGCATCTCCCGGCTCAATTCGTCATGCTCATGCAGAAGAAGCCGGGGAGCTCGAGCCTGCGGACACATTCTGGTTACTGGAAAGAGAAAGAAGATGAGTTCATCGCGATCCGCAAAGGGGGAGGAGAAGGCTCGTCCTCGCCCTCCAGCTCGCCGTGCTACGAAGGGGTTAGGAGGACCCTGGAGTTTTACGAGCACAACGGCGCCAAGACGGACTGGGTCATGCACTCTCGATGCCAACATGATGATATA…
PmNAC180	GWHPAAEZ000323	MDVVEGGTTFDCSLPDSWFNDLLNDDDDDAAPYSGGGTGGVDSLEAIDLSTATNKEIICFVSKNYERYKEKNLCQPPAIDDDDSLPRLDPWLDPWEYRRSWFIMRKKFGSDEKTRRGYWKEKDNEFTAIRGDLWQQAQRRPVYIGFKRTLEFYMNDGTKTEWLMNEFAMIHQSDDGHFFLKEEVVISEIFKKDKDANLRPPMHPQNCPREMANENGEQGDREDEPNRDDNTASPGDRPPRHGTARSDLQAPTGKRMRPDDDPSGSIRVSESEVWQQLTRVYVEVPKEAGSSRRKDSKKLVYAVCDHCDRVFRASSKNGTSSLRRHAEGCRCRHSSQARARDIVLQPGPSGGYAR	GWHGAAEZ000313	ATGGACGTGGTTGAAGGAGGAACAACGTTTGATTGCTCATTGCCCGACAGCTGGTTCAACGATCTGCTGAACGACGACGACGACGACGCCGCCCCGTACTCCGGCGGAGGCACCGGCGGCGTCGACTCGCTGGAGGCCATCGACCTGTCCACGGCCACCAACAAGGAGATCATCTGCTTCGTCAGCAAGAACTACGAGCGGTACAAGGAGAAGAACCTCTGCCAGCCGCCGGCCATCGACGACGACGACAGCCTCCCCCGGCTGGACCCCTGGCTGGACCCCTGGGAGTATCGCCGCTCGTGGTTCATCATGAGGAAGAAGTTCGGCTCCGACGAGAAGACGCGCCGGGGATACTGGAAGGAGAAGGACAACGAGTTCACCGCGATCCGCGGCGACCTG…

## Sheet: Table S2
Table S2. Protein property of PmNAC proteins
PmNAC Name	Number of amino acid	Molecular weight Mw/Da	Theoretical pI	Number of negatively amino acid	Number of positively amino acid	Instability index	Aliphatic index	Grand average of hydropathicity
PmNAC001	152	16812.5	6.18	25	24	51.88	93.68	-0.442
PmNAC002	287	31133.7	5.84	36	31	55.07	57.21	-0.567
PmNAC003	309	34645.9	6.03	46	42	42.26	61.07	-0.708
PmNAC004	209	23054.4	8.46	26	28	50.72	81.1	-0.309
PmNAC005	113	12082.9	9.51	7	9	66.89	101.24	0.219
PmNAC006	359	39060	8.76	33	37	39.5	60.5	-0.51
PmNAC007	354	39248.2	6.21	44	38	41.5	66.72	-0.499
PmNAC008	359	39956.5	5.22	56	45	44.01	63.45	-0.624
PmNAC009	166	18202.5	5.36	27	24	52.97	76.93	-0.736
PmNAC010	648	67959.5	5.7	59	47	55.84	62.67	-0.226
PmNAC011	374	40495.6	6.53	36	33	47.72	68.02	-0.39
PmNAC012	415	44031.2	8.3	38	40	40.46	66.51	-0.451
PmNAC013	368	39660.9	9.13	31	38	42.06	60.9	-0.509
PmNAC014	755	82968.1	4.95	104	59	58.58	66.72	-0.646
PmNAC015	403	44260.8	8.74	42	48	62.99	56.23	-0.736
PmNAC016	264	28784.2	5.91	34	29	48.61	67.39	-0.451
PmNAC017	314	34757.1	8.88	28	33	49.36	53.18	-0.389
PmNAC018	293	32685.7	5.36	44	35	43.89	61.71	-0.675
PmNAC019	353	39480.8	5.8	40	33	44.5	61.42	-0.691
PmNAC020	395	42482.1	5.52	48	40	75.33	62.15	-0.449
PmNAC021	561	57908.9	6.82	53	52	65.72	69.3	-0.196
PmNAC022	520	56931.4	5.33	77	56	45.49	61.75	-0.665
PmNAC023	419	46303.6	7.08	49	48	62.09	62.58	-0.793
PmNAC024	297	32328.4	9	31	37	38.48	63.74	-0.616
PmNAC025	469	49937.2	5.68	54	44	67.25	57.19	-0.536
PmNAC026	402	44535.7	4.59	57	33	33.79	61.69	-0.481
PmNAC027	422	44930.8	9.02	37	42	58.8	67.37	-0.379
PmNAC028	203	22106.3	4.27	50	25	43.34	71.67	-0.717
PmNAC029	413	47846.6	8.47	63	67	55.15	62.78	-0.882
PmNAC030	231	26753.3	8.19	33	35	39.94	69.13	-0.747
PmNAC031	352	39918.2	5.92	56	49	52.5	52.95	-0.957
PmNAC032	314	34125.1	9.01	29	36	35.89	66.85	-0.294
PmNAC033	312	34844.2	6.1	45	41	36.88	61.12	-0.675
PmNAC034	343	37226.9	4.8	47	28	59.09	57	-0.589
PmNAC035	353	38109.1	4.92	44	29	51.95	58.95	-0.54
PmNAC036	212	21961.9	8.45	19	22	45.48	68.3	-0.101
PmNAC037	164	17624.9	7.89	23	24	43.26	77.32	-0.615
PmNAC038	193	21793.1	10.03	17	30	32.78	74.2	-0.436
PmNAC039	204	22398.7	4.33	49	26	46.72	71.72	-0.833
PmNAC040	361	39408.4	8.71	33	37	38.47	60.17	-0.525
PmNAC041	755	84629.9	4.95	125	85	53.23	78.93	-0.492
PmNAC042	367	40667.3	5.34	55	45	45.95	62.92	-0.61
PmNAC043	172	18407.2	8.41	23	25	48.6	79.01	-0.272
PmNAC044	111	12275.3	9.25	12	16	49.58	91.44	-0.175
PmNAC045	198	21811.9	5.81	28	26	50.7	77.27	-0.525
PmNAC046	317	34577.9	5.77	39	33	46.42	70.57	-0.388
PmNAC047	222	23897.9	8.35	22	24	48.74	60.77	-0.475
PmNAC048	437	49248.1	8.05	52	54	51.28	57.12	-0.874
PmNAC049	388	43019.3	7.06	41	41	40.39	61.26	-0.387
PmNAC050	351	39025.4	7.02	33	33	46.76	64.99	-0.428
PmNAC051	169	19301.9	6.44	25	24	55.04	51.95	-0.816
PmNAC052	321	35185.5	8.96	32	38	33.98	65.14	-0.651
PmNAC053	367	39214.2	4.95	60	43	47.99	58.17	-0.674
PmNAC054	397	42106.8	5.87	59	53	52.31	57.76	-0.681
PmNAC055	309	33188.9	6.03	45	42	44.98	60.16	-0.594
PmNAC056	316	33939.7	5.04	44	32	64.83	63.42	-0.51
PmNAC057	361	38303.2	5.76	53	45	48.94	55.79	-0.891
PmNAC058	265	28710	5.09	34	29	54.15	61.28	-0.523
PmNAC059	459	50741.8	4.55	67	34	37.71	72.92	-0.352
PmNAC060	402	43158.1	8.8	39	43	46.93	62.39	-0.534
PmNAC061	245	26271.5	8.94	28	34	50.45	57.92	-0.52
PmNAC062	189	20939.6	6.96	27	27	56.68	64.66	-0.506
PmNAC063	638	69355.3	4.64	90	54	41.62	65.52	-0.539
PmNAC064	290	32096.1	6.51	32	28	40.92	59.28	-0.541
PmNAC065	468	52345.7	4.99	72	46	50.25	66.2	-0.593
PmNAC066	340	38464.2	6.32	44	40	48.54	56.59	-0.713
PmNAC067	253	28674.2	6.22	37	32	54.29	67.39	-0.821
PmNAC068	293	30928.1	8.23	27	29	40.43	66.42	-0.219
PmNAC069	507	54287.1	5.41	66	52	54.33	74.06	-0.316
PmNAC070	351	38693.1	6.99	38	37	37.61	75.67	-0.338
PmNAC071	560	60442.7	4.13	92	29	57.14	63	-0.549
PmNAC072	373	40380.8	4.76	54	33	63.3	65.92	-0.443
PmNAC073	416	45338.3	4.45	64	33	50.28	67.6	-0.412
PmNAC074	398	43039.2	4.71	56	31	66.99	59.47	-0.637
PmNAC075	401	42864.8	6.87	41	39	42.32	64.69	-0.447
PmNAC076	509	54624.2	5.26	69	55	51.28	67.98	-0.389
PmNAC077	396	44209.2	4.95	68	40	48.04	66.69	-0.714
PmNAC078	358	38031	8.65	33	37	38.6	67.68	-0.284
PmNAC079	343	38833.2	6.26	42	38	47.41	72.8	-0.551
PmNAC080	461	50582.8	6.43	57	50	55.52	56.14	-0.795
PmNAC081	295	33122.4	8.17	34	36	48.37	60.14	-0.623
PmNAC082	316	34821.5	8.26	37	39	53.18	68.29	-0.492
PmNAC083	214	23922.9	6.92	33	33	63.28	66.21	-0.63
PmNAC084	159	17893.7	9.75	15	26	42	70.63	-0.545
PmNAC085	261	29143.9	9.03	26	31	35.67	56.51	-0.619
PmNAC086	235	25047.5	6.54	33	32	64.84	51.7	-0.847
PmNAC087	307	32905.5	6.04	47	44	49.51	64.04	-0.602
PmNAC088	363	38328.3	6.05	56	51	46.33	54.02	-0.764
PmNAC089	321	34978.3	9.06	31	38	32.18	64.27	-0.629
PmNAC090	1435	162480	5.93	176	151	50.24	95.36	-0.217
PmNAC091	531	58287	5.4	72	56	48.59	71.54	-0.561
PmNAC092	210	23089.5	5.07	18	13	53.59	60.38	-0.275
PmNAC093	362	39476.5	7.09	38	38	57.16	65.69	-0.429
PmNAC094	219	24831.6	9.56	20	28	48.85	57.44	-0.484
PmNAC095	435	49084.9	7.75	53	54	51.94	59.17	-0.868
PmNAC096	401	44041.7	5.33	56	37	53.2	54.94	-0.631
PmNAC097	207	21754.4	7.77	20	21	42.19	57.63	-0.428
PmNAC098	545	59547.7	4.45	80	39	41.74	70.86	-0.541
PmNAC099	339	36457.6	7.13	32	32	37.33	62.36	-0.324
PmNAC100	67	7529.7	5.66	9	6	30.83	81.49	-0.081
PmNAC101	683	75727.4	4.75	113	67	52.45	66.82	-0.726
PmNAC102	303	33637.4	6.41	32	29	60.07	63.93	-0.62
PmNAC103	645	69090.2	10.26	35	82	70.7	72	-0.265
PmNAC104	322	35362.8	4.89	46	32	45.19	45.59	-0.744
PmNAC105	343	37786	7.66	40	41	51.32	55.45	-0.857
PmNAC106	541	59987.1	5.19	75	53	53.36	60.78	-0.796
PmNAC107	315	34199.5	9.28	31	40	35.46	60.13	-0.612
PmNAC108	455	50183	4.52	63	34	33.29	63.27	-0.434
PmNAC109	422	45010.9	8.66	37	40	61.91	66.66	-0.377
PmNAC110	290	31790.7	5.03	40	24	43.86	63.76	-0.444
PmNAC111	348	39951.2	5.66	61	54	51.22	50.46	-1.044
PmNAC112	316	34213.1	8.9	29	35	33.07	67.69	-0.278
PmNAC113	354	38180.2	7.7	34	35	50.93	66.05	-0.424
PmNAC114	418	44290.6	8.52	37	40	40.46	67.2	-0.436
PmNAC115	367	39601.9	9.03	32	38	38.59	63.98	-0.456
PmNAC116	712	77768.7	4.85	92	51	49.03	71.15	-0.463
PmNAC117	520	56086.7	8.91	50	58	56.57	55.1	-0.703
PmNAC118	311	33971.3	6.09	36	32	44.25	69.45	-0.375
PmNAC119	161	18842.6	9.21	24	30	40.46	66.65	-0.868
PmNAC120	289	32304.3	5.37	44	35	43.55	62.91	-0.652
PmNAC121	394	41741.2	6.29	58	54	52.11	60.66	-0.662
PmNAC122	353	39043.4	7.03	39	38	41.37	70.57	-0.436
PmNAC123	375	40222.4	4.56	57	31	62.85	63.55	-0.453
PmNAC124	460	49794.2	4.34	75	30	56.31	61.8	-0.623
PmNAC125	403	43672.9	4.42	66	28	66.22	63.52	-0.583
PmNAC126	514	54780.8	5.35	65	51	52.97	75.47	-0.262
PmNAC127	215	24039.7	5.83	22	15	51.63	65.26	-0.416
PmNAC128	365	39540.8	6.97	41	40	47.19	65.89	-0.393
PmNAC129	277	30032.3	5.99	33	29	45.03	56.03	-0.482
PmNAC130	293	31514.2	8.13	29	31	56.63	59.73	-0.651
PmNAC131	317	35720.6	4.9	54	34	56.91	55.36	-0.859
PmNAC132	639	69738.7	4.6	94	56	41.64	65.56	-0.561
PmNAC133	280	30585.7	9.02	32	38	44.6	68.25	-0.484
PmNAC134	278	30901.8	6.61	31	30	39.54	69.75	-0.514
PmNAC135	154	17129.8	9.83	15	25	32.4	73.64	-0.452
PmNAC136	270	29493.4	6.15	32	27	45.3	50.59	-0.736
PmNAC137	301	31744.8	6.09	35	29	40.9	59.44	-0.558
PmNAC138	326	35707.2	4.71	49	30	43.41	49.51	-0.714
PmNAC139	708	74961.4	8.43	65	71	67.84	71.34	-0.234
PmNAC140	392	42044.6	5.59	48	42	67.08	62.91	-0.403
PmNAC141	253	28301.4	8.54	26	30	36.21	77.11	-0.26
PmNAC142	553	59345.6	9.08	56	65	62.01	53.38	-0.806
PmNAC143	350	39929.9	6.21	47	41	46.4	62.46	-0.703
PmNAC144	134	15406.1	6.29	20	18	39.11	56.79	-0.806
PmNAC145	354	39107.7	5.07	53	37	49.32	69.15	-0.603
PmNAC146	231	25110	5.08	32	23	42	66.02	-0.337
PmNAC147	340	36944.4	9.8	29	44	40.44	77.32	-0.276
PmNAC148	864	93269.4	8.75	100	109	31.68	83.36	-0.297
PmNAC149	201	22581.1	5.07	27	15	46.72	71.74	-0.43
PmNAC150	320	34635.1	8.61	33	36	35.86	67.53	-0.41
PmNAC151	134	15709.4	5.59	25	21	44.54	50.97	-1.001
PmNAC152	395	43710.1	4.98	60	42	46.17	72.33	-0.55
PmNAC153	261	29834.2	11.38	17	50	74.62	53.91	-0.744
PmNAC154	470	51801.2	5.49	67	49	39.55	71.66	-0.567
PmNAC155	318	34398.8	7.7	33	34	40.79	71.6	-0.359
PmNAC156	393	42197	6.89	42	40	42.81	63	-0.508
PmNAC157	507	54496.1	5.15	69	55	54.12	69.78	-0.396
PmNAC158	418	46770.1	5.16	66	44	43.67	63.21	-0.741
PmNAC159	449	49342.3	6.19	58	47	56.47	56.99	-0.797
PmNAC160	301	33703.1	7.6	34	35	44.51	58.31	-0.586
PmNAC161	309	34361.1	8.51	37	40	49.18	70.45	-0.458
PmNAC162	362	40372.8	5.88	40	33	42.09	60.66	-0.69
PmNAC163	387	42013.8	6.87	36	35	38.71	59.3	-0.522
PmNAC164	344	36869.1	8.6	34	38	76.19	62.27	-0.419
PmNAC165	1153	119680	9.12	86	112	62.47	81.49	0.006
PmNAC166	219	24063.8	9.3	24	30	41.5	54.34	-0.729
PmNAC167	294	31745.5	6.24	30	27	57.17	65.1	-0.442
PmNAC168	350	36459.7	6.17	39	34	41.86	55.31	-0.61
PmNAC169	296	31868.7	5.42	36	23	45.03	50.71	-0.734
PmNAC170	200	22047.3	9.78	18	32	36.17	62.6	-0.517
PmNAC171	211	23322.2	8.94	22	26	30.06	66.02	-0.583
PmNAC172	668	72676	4.62	89	48	40.44	76.65	-0.37
PmNAC173	342	36903.1	6.85	32	31	37.54	62.63	-0.342
PmNAC174	182	20103	8.86	16	19	59.64	71.81	-0.401
PmNAC175	684	76152.1	4.81	111	67	50.7	68.57	-0.705
PmNAC176	243	26386	9.63	17	26	43.42	65.14	-0.462
PmNAC177	300	33350.2	6.55	31	29	58.79	64.23	-0.632
PmNAC178	322	35362.8	4.89	46	32	45.19	45.59	-0.744
PmNAC179	350	40545.8	9.04	46	56	59.99	58.51	-0.809
PmNAC180	354	40529.8	5.46	63	54	52.02	52.91	-1.029

## Sheet: Table S3
Table S3. The structural features of motif 1-20.
Name	E-value	Sites	Width	Amino acid sequence	Logo
Motif 1	1.4e-1660	71	30	WYFFSPRDRKYPTGSRTNRATGAGYWKATG
Motif 2	8.2e-1234	160	15	KGEKTDWVMHEYRLE
Motif 3	4.1e-1195	144	15	FRFHPTDEELVEHYL
Motif 4	9.0e-887	131	21	VDAIAEVDLYKCEPWDLPERA
Motif 5	5.0e-942	101	20	GGGRLVGMKKTLVFYKGRAP
Motif 6	1.4e-644	135	14	KDEWVLCRVFKKSR
Motif 7	2.6e-563	17	50	IDEFIPTIEGEDGICYTHPEKLPGVKKDGLSRHFFHRPSKAYTTGTRKRR
Motif 8	6.5e-181	54	15	TGEGRWHKTGKTKPV
Motif 9	3.2e-132	36	21	GGDREWYFFCPRRRKSANGGR
Motif 10	2.1e-110	17	21	PLKLCRIRFSGHGKKRKRVPD
Motif 11	1.9e-107	7	41	PTPPVVQPAAGCAAYFAPPRPCVPNRAVAPPSTPSVTGSSP
Motif 12	7.8e-088	7	29	APPRPLGQPKQQMPPPTPPVVRACHMPVQ
Motif 13	3.1e-082	10	29	GPQNGEQYGAPFNEEEWEEADEETSLAPA
Motif 14	1.1e-081	4	50	GRKEEAFFFAEGQARCGKGTRQKRTCAGGGWWEGQKTCAEGDKLRVPGGG
Motif 15	1.3e-066	4	41	CAICLGDFARGDALRRGPGCGHRFHACCAERWLRGLGCCPV
Motif 16	7.7e-063	5	29	QDLLPSIINQLGPDNLDNLRRLAEQFQKQ
Motif 17	2.3e-060	4	43	VGLGYGIAIAVGVLVLVSTVMLISYLCVLTKAGAAHAATLLAA
Motif 18	1.0e-063	6	35	FIMRKKFGSDEKTRRGYWKEKDBEFTAIRGDQWQQ
Motif 19	1.0e-065	5	29	MNVDKLKKMAGAVRTGGKGSMRRKKKAVH
Motif 20	3.1e-059	7	29	PKLVYAVCHHCDRVYKAHSKNGTSSLRRH

## Sheet: Table S4
Table S4. Expression (FPKM) of PmNAC genes in different tissues.
PmNAC name	seedling_1w	shoot_3w	leaf_blade_8w	leaf_sheath_8w	stem_8w	inflorescences_8w	root_8w	seed_mature
PmNAC001	84.5292	56.8005	60.6599	75.7442	102.59	104.27	116.276	254.011
PmNAC002	0	0	0	0	0.0181408	0.0384906	0	0.0183376
PmNAC003	232.874	439.916	99.6308	72.2449	7.06182	40.4856	54.8478	644.651
PmNAC004	153.152	113.204	124.63	119.048	145.625	126.01	161.886	104.194
PmNAC005	0	0	0	0	0	0	0	0.345628
PmNAC006	15.5391	25.5163	45.2818	54.307	4.37374	4.04166	40.4337	11.7699
PmNAC007	37.7798	44.4409	116.154	97.3765	25.4374	33.597	31.8307	6.11815
PmNAC008	0.9583	0.387095	0.0573461	0.224035	0.971561	0.2024	1.26734	0.029691
PmNAC009	121.73	54.2903	36.8337	40.2499	74.0618	69.3478	80.465	130.054
PmNAC010	0	0	0	0	0	0	0	0.00813748
PmNAC011	5.76904	2.45007	0.819559	1.00543	0.375888	4.01228	3.55918	8.5386
PmNAC012	0.118502	0.133372	11.5821	47.8973	26.6237	3.77719	2.10361	1.79746
PmNAC013	5.12911	1.23256	0.916118	1.52351	0.457156	0.485546	60.384	0.0302729
PmNAC014	13.6425	24.8528	26.5548	30.1802	15.8292	17.9633	27.4107	12.0518
PmNAC015	0.0787344	0.00884158	0.0136795	0.00428768	0	0.0736928	0.59491	0.0939498
PmNAC016	0.0476146	0	0	0	0	0.439703	0.297744	0
PmNAC017	0	0	0	0.00549912	0	0	0	12.0674
PmNAC018	68.8097	138.344	54.0183	127.004	21.1346	22.1974	293.037	4.29273
PmNAC019	4.40569	3.99395	3.78332	9.65999	3.94275	10.1485	22.5753	4.54975
PmNAC020	0	0.0439319	0.0580388	0.0692787	0.196037	0.0470337	0	0.289398
PmNAC021	0.00829703	0.00752676	0	0.0113357	0	0.0400507	0	0.0670874
PmNAC022	0.0126043	0.0891046	0.0105554	0.0178819	0	0.0438647	0	0
PmNAC023	2.51644	1.99081	1.72265	2.01603	2.59053	1.40509	8.77532	25.2823
PmNAC024	9.84064	10.2601	0.0475533	4.65342	10.403	25.9583	0.763052	0.447867
PmNAC025	0.152813	0.0652525	0.119363	0.214425	0.203854	0.318647	0.568139	0.091456
PmNAC026	75.4557	123.922	115.924	209.678	144.559	125.836	325.662	31.2143
PmNAC027	3.17082	1.53147	5.73962	2.36606	1.58993	1.07825	0.0423986	0.101982
PmNAC028	150.526	69.8149	95.5916	105.526	128.414	103.315	111.545	250.15
PmNAC029	0	0	0	0	0.0704473	0	0.075206	0
PmNAC030	0.67482	1.25531	1.52883	2.94499	3.61711	1.15775	8.87694	0.0253857
PmNAC031	0.0536344	0	0.00786638	0.0430802	0.0127144	0	5.89828	0
PmNAC032	14.1135	9.36939	24.5757	22.9989	4.20081	23.4676	16.1245	1.37865
PmNAC033	306.86	607.409	154.119	125.199	9.58255	35.9721	63.4908	562.565
PmNAC034	0.013555	0	0.00807219	0	0.0351745	0	0	0.0153524
PmNAC035	0	0	0	0.0110573	0	0.042237	0	0
PmNAC036	0.539389	0.560867	0	0.168067	0.137217	1.28348	0	0.150546
PmNAC037	148.207	140.821	149.695	135.016	166.431	130.657	158.853	98.7388
PmNAC038	0	0	0	0	0	0.0372097	0	0
PmNAC039	110.824	42.545	32.7958	59.4998	116.004	97.9729	87.308	129.21
PmNAC040	18.6238	17.2376	30.5854	34.3694	2.86555	3.69661	70.9351	4.74091
PmNAC041	16.8955	29.1673	43.3448	51.3525	51.4339	41.0005	32.8851	32.1916
PmNAC042	0.513573	0.269659	0.037244	0.0638358	1.02546	0.456298	0.430378	0.103141
PmNAC043	147.053	124.955	88.201	43.4835	23.0722	36.9176	0.935986	14.0227
PmNAC044	13.4203	3.86856	1.91912	0.301851	0.214019	0.433385	0.0860259	5.5838
PmNAC045	86.182	63.8452	36.7432	37.6639	63.4479	67.4785	53.3783	91.9577
PmNAC046	0	0.006651	0	0.0326936	0.0540668	0	0.0724641	0.236405
PmNAC047	0	0.0364973	0	0.0285679	0.106501	0.0874504	0	0.514937
PmNAC048	5.22305	8.57831	9.75421	9.50156	9.96916	17.2241	24.0932	0.531992
PmNAC049	0.130305	0.0168317	0	0.0317026	0	0.0144374	0	1.743
PmNAC050	0	0.122199	0	0.0126739	0	0.116753	0.0273719	0.503293
PmNAC051	0	0	0	0	0	0	0	0.67377
PmNAC052	15.3187	13.1304	0.282222	2.20559	14.1016	33.701	4.00781	1.42792
PmNAC053	0	0	0.00754574	0	0.0426454	0.0100743	0	0
PmNAC054	8.3675	7.5098	2.49391	3.36854	3.38703	1.31563	3.36143	4.32695
PmNAC055	0	0	0	0	0	0	0	0
PmNAC056	0	0	0	0.0115771	0	0.0227719	0	0
PmNAC057	0.0310789	0.0157121	0.0402994	0.035307	0.0715309	0.115902	0.0266157	0.058705
PmNAC058	4.63922	28.0406	3.21574	4.40556	0.369521	0.460382	0.904955	0.0245054
PmNAC059	1.78701	20.8838	9.88046	15.5324	4.67393	5.14703	9.24389	0.21993
PmNAC060	1.51422	0.993724	1.10342	1.93998	1.50614	0.909729	0.0665443	0.0131048
PmNAC061	14.2974	7.63275	3.62885	5.96821	9.09552	12.9264	8.54658	1.08604
PmNAC062	3.41189	1.99365	2.13422	2.75629	1.59242	1.56509	1.85316	0.0562566
PmNAC063	53.268	79.6765	84.0907	93.1245	87.1918	78.9916	162.863	73.7496
PmNAC064	3.44921	1.36619	0.64679	5.95924	1.56018	6.13498	2.10059	0.231626
PmNAC065	0.452024	0.091722	0.121681	0.148675	1.0927	1.08864	0.505334	5.70134
PmNAC066	1.25196	0.921961	0.0574944	0.0726171	0.83276	0.500004	0.248595	0.0817455
PmNAC067	2.05909	1.80535	1.16158	0.719797	0.851256	0.848297	0.322255	0.198698
PmNAC068	9.29642	3.97009	0.360213	1.70231	1.87681	8.17163	24.8732	0.538932
PmNAC069	0	0	0	0.00361216	0	0.0508741	0	0.0316856
PmNAC070	0.0825707	0.30439	0	0	0.0340949	0	0.108329	0.0303658
PmNAC071	0	0	0	0	0	0.0132169	0	0
PmNAC072	0.354095	0.190745	0.0884904	0.508335	0.138274	0.169905	0.968742	0.586779
PmNAC073	0	0	0	0	0	0.00889052	0	0
PmNAC074	0.180718	0.195779	0.027459	1.05386	0.0185009	0.0200927	0.0241476	0.507256
PmNAC075	1.32875	1.15256	0	0.0689265	1.56819	1.37594	2.43539	0
PmNAC076	0.050529	0.0353398	0.00530803	0.0235043	0.0113478	0.0505008	0.0421576	0.0440543
PmNAC077	0	0	0	0	0.00761967	0	0.144244	0
PmNAC078	0.203124	0.011752	0	0.30495	0.400375	0.0431558	0	0
PmNAC079	0.183226	0.353938	0	0	0	0	1.42907	0.589219
PmNAC080	1.03373	0.181405	0.0120209	0.454177	0.764708	0.574003	3.78599	0.388778
PmNAC081	9.17544	17.8631	7.44408	6.69615	0.691293	12.7291	14.5496	0.78332
PmNAC082	6.60958	10.5944	5.54069	14.3689	2.17945	0.625252	10.4013	0.0209572
PmNAC083	6.41838	4.68334	4.66974	6.06978	4.8201	4.19423	4.24522	0.882414
PmNAC084	84.9028	220.064	122.646	107.818	19.8534	42.1859	60.321	105.062
PmNAC085	10.8341	35.433	4.60538	22.2527	3.85379	7.07478	4.78841	19.7241
PmNAC086	0	0.0481951	0.0701869	0.0723401	0.124263	0.159405	0.0408258	0
PmNAC087	0	0	0	0	0	0.0117186	0	0
PmNAC088	13.1668	10.9635	3.18578	4.94437	4.20977	1.57231	5.80525	2.90974
PmNAC089	6.90415	4.83492	0.0758808	0.504127	5.96122	17.0093	1.66903	1.55322
PmNAC090	0.136914	0.00452413	0	0	0	0	6.11375	0.00410131
PmNAC091	23.2888	98.9941	48.9261	44.5799	15.8468	18.5408	45.5	3.09996
PmNAC092	0	0	0	0	0	0	0	3.47221
PmNAC093	3.46014	4.79432	0.350223	1.09448	0.0774479	0.473503	13.0076	2.68521
PmNAC094	0.332336	1.00043	0	0.37591	1.00278	0.774849	0	0.23778
PmNAC095	7.85843	17.5514	14.4163	15.9133	17.7206	29.116	22.1558	0.997396
PmNAC096	0.192453	0.0582656	0.0697465	0.135132	1.732	0.181989	0.0868384	0
PmNAC097	0.84241	0.324415	0.214302	0.828196	1.17945	1.91971	0.883676	0
PmNAC098	11.0366	19.66	19.8081	22.5905	20.3398	25.0209	47.4447	6.38317
PmNAC099	0.0322793	0	0	0.202789	0.468531	0.0660447	0	0.0159045
PmNAC100	0.238076	0.635577	3.33412	1.45712	0.143127	0.217941	0.197187	0
PmNAC101	32.2094	71.6199	51.2616	57.5933	45.3475	55.4988	95.1793	37.3493
PmNAC102	1.63136	1.2332	5.24963	0.490676	0.472498	0.693892	1.06954	0.0177879
PmNAC103	0.0568473	0.0663365	0.0301852	0.072254	0.0208577	0.184279	0.203235	0.0412674
PmNAC104	0	0	0	0	0	0.0231453	0	0
PmNAC105	0.766724	0.704209	0.225839	0.545205	0.967619	1.37568	6.67001	1.00126
PmNAC106	0.195833	0.0874991	0.136505	1.27272	0.999681	0.649026	0.0541263	1.22844
PmNAC107	4.40667	4.62905	0.409357	2.97387	2.57719	18.0711	0.0702663	0.0745503
PmNAC108	61.3653	94.2864	95.4121	154.01	125.011	108.492	234.268	27.2876
PmNAC109	5.02267	3.91078	9.4285	2.95594	2.88443	2.01623	0	0.296439
PmNAC110	1.70701	3.24984	2.09414	3.70997	5.42344	9.64761	0.889774	0.165507
PmNAC111	0.198669	0.417653	0	0.0364869	0.244798	0.0103419	3.62233	0
PmNAC112	9.87623	14.7951	57.9335	37.9186	7.34829	23.6978	25.6863	0.342466
PmNAC113	8.82703	7.3899	4.90989	3.58587	1.56354	3.18905	18.0582	3.90894
PmNAC114	0.0674435	0.0291319	3.30956	18.2458	14.7865	4.4252	0.0380137	1.63348
PmNAC115	1.63393	0.229687	0.112771	0.106615	0.00822014	0.030775	32.8495	0.0287023
PmNAC116	10.5591	18.9233	19.8194	23.2742	16.1031	16.3184	26.063	9.9371
PmNAC117	0.0363278	0.0342593	0.012279	0.0198696	0.0230353	0.101314	1.91178	0.0410317
PmNAC118	0	0	0	0	0	0	0.0689114	0
PmNAC119	0.038944	0.115394	0.410629	0.590331	0.356286	0.20869	2.13382	0.975728
PmNAC120	70.8156	133.695	45.0688	144.972	28.6475	26.4235	368.153	9.08822
PmNAC121	0.0728764	0.0851583	0	0	0	0.0382121	0	0.0401106
PmNAC122	0.0720158	0.221878	0	0	0	0	0.360168	0.0468311
PmNAC123	0.14374	0.0548762	0.0292831	0.144914	0.103041	0.160224	0.587241	0.187846
PmNAC124	0	0	0	0	0	0.00782937	0	0
PmNAC125	0	0.00927278	0.0282195	0.0247648	0.00748765	0.0468477	0.0532187	1.75974
PmNAC126	0	0.00817074	0.0122866	0.00336354	0.00561879	0.0287236	0	0.0205096
PmNAC127	2.7196	0.15345	0	2.31198	9.9832	12.6014	16.8051	0.104017
PmNAC128	32.9436	83.5675	70.5889	10.4764	1.15855	13.3865	55.1434	1.98172
PmNAC129	1.57026	3.47799	0.0099886	0.535284	0.930823	2.85253	0.995784	0.349877
PmNAC130	0.660164	0.605678	0.0204545	0.0267297	1.01486	0.267258	0.580478	0.228912
PmNAC131	4.45161	1.56988	1.17199	1.48801	6.49417	6.37739	2.35155	28.5135
PmNAC132	34.839	66.5187	59.8717	70.5629	57.6556	52.881	99.2024	32.6101
PmNAC133	0.0233695	0	0	0	0	0	0.0342879	3.7535
PmNAC134	0.047074	0	0	0	0	0	0	0.393926
PmNAC135	24.427	111.484	27.1594	9.68798	1.4681	30.9068	306.953	5.29032
PmNAC136	0.0232916	0.015609	0	0.106162	0.274138	0.0835807	0.105155	0.0983717
PmNAC137	0.041781	0.0118278	0	0	0.0954323	0.0235236	0.04162	0.0353932
PmNAC138	0.0737902	0.01937	0.00989846	0.00529732	0.00884916	0.0217252	0.128152	0.3465
PmNAC139	0.00926208	0.01125	0.00510651	0	0.026499	0.0105443	0.0135894	0.00762697
PmNAC140	0.0690668	0.069892	0.0574889	0.228874	1.27993	0.163421	0.532293	0.302272
PmNAC141	12.9213	6.31704	5.14151	7.56333	22.7689	16.9142	5.86981	48.9672
PmNAC142	0.450892	0.771885	0.399656	0.324211	0.271206	0.381871	0.776422	0.406615
PmNAC143	1.3815	2.85372	0	0.00987022	0.335878	0.74908	0.579678	0.0167791
PmNAC144	0	0.0156668	0	0	0	0	0	0
PmNAC145	0.146846	0.181176	0.192991	0.110009	0.055843	0.0842641	0.131377	0.0788775
PmNAC146	0	0.00911646	0.0312113	0	0	0.162343	0	0
PmNAC147	17.8886	9.88755	5.34888	17.1622	4.14169	12.7113	50.3478	0.600337
PmNAC148	41.9706	79.8399	113.397	32.6237	12.0431	35.8413	0.581766	0.328216
PmNAC149	1.21372	0.908946	0.136781	22.1537	5.92556	18.8343	1.32808	2.77128
PmNAC150	12.5936	5.01272	4.55815	7.08232	1.22538	11.1679	68.8248	0.793817
PmNAC151	0.203103	0.18308	0	0.0474849	0	0.0267359	0.620825	0.354888
PmNAC152	0.403556	1.75439	0.262738	0.358435	0.327126	0.400493	1.03298	0.506021
PmNAC153	0.670016	0.186776	0.65962	0.539554	0.184786	1.51069	0	0.0201573
PmNAC154	2.29939	1.30631	0.343943	2.30782	5.74433	3.22112	2.89234	1.85855
PmNAC155	2.65736	2.84771	0.845158	2.23758	0.638653	1.34164	2.96925	0.0354138
PmNAC156	2.61802	2.24833	0.0299096	0.465632	5.50401	4.23444	2.06324	0
PmNAC157	0.0124192	0.00416342	0.00541275	0.00702205	0.0305511	0.124211	0.0926437	0.0106447
PmNAC158	7.62385	4.84689	9.41943	15.1352	12.7514	10.3456	20.6417	7.18196
PmNAC159	0.916408	0.220618	0.0721247	0.575287	0.593556	1.12883	3.41333	0.209307
PmNAC160	7.54225	5.82014	11.7182	11.2637	1.31942	17.2185	16.2678	0.463789
PmNAC161	20.0157	34.2224	37.1096	50.644	2.25766	1.89268	25.5897	0.0231262
PmNAC162	3.27075	14.3785	8.55906	14.681	5.64805	8.96441	7.73389	8.07557
PmNAC163	1.6732	0.606444	0.437743	1.41891	0.425857	0.448476	9.04256	4.31521
PmNAC164	0.0318114	0	0.11548	0.0591091	0.272434	0.0983254	0	0.0623298
PmNAC165	0.156809	0.0875138	0.0739195	0.0526747	0.0582303	0.136395	0.266125	0
PmNAC166	0	0	0	0	0	0.0158855	0	0
PmNAC167	2.73514	3.97673	0.141308	0.297569	0.225986	2.16558	0.0880608	0.135626
PmNAC168	0.01407	0	0	0	0.0172365	0	0.131302	0.0150462
PmNAC169	0.0212422	0.00712127	0	0	0.0631593	0.0615738	0.0860695	0
PmNAC170	25.5749	170.5	43.9612	25.8313	3.92105	29.7956	415.408	6.25405
PmNAC171	0	0	0	0	0	0	0	0.159267
PmNAC172	15.1427	18.4007	24.3496	27.9006	30.0781	31.5389	53.999	6.22
PmNAC173	0.0511422	0	0	0.181808	0.549867	0.0327323	0	0
PmNAC174	6.65472	3.71819	5.04985	4.5857	0.924847	0.0704216	7.10813	0.126319
PmNAC175	24.7732	34.9788	42.208	47.7164	42.0134	43.0802	60.2327	25.0733
PmNAC176	10.4512	12.9905	32.4852	16.6503	3.35781	4.14116	0.141654	0
PmNAC177	1.9382	0.724075	1.21454	0.447284	1.16277	2.37579	0.883938	0.0375315
PmNAC178	0	0	0	0	0	0	0	0
PmNAC179	0	0	0	0	0	0	0	0
PmNAC180	0	0	0	0.0125668	0	0	0	0

## Sheet: Table S5
Table S5. Expression (FPKM) of PmNAC genes in response to drought treatment in broomcorn millet.
Gene name	CK	T1	T2	T3
PmNAC001	16.14	25.15	22.96	37.72
PmNAC002	0	0	0	0
PmNAC003	56.71	113.56	148.65	225
PmNAC004	68.55	61.91	71.01	93.28
PmNAC005	0	0	0	0
PmNAC006	10.92	3.4	29.4	17.28
PmNAC007	58.83	49.81	105.03	105.81
PmNAC008	0	0.57	0	0.48
PmNAC009	19.74	9.63	30.36	51.3
PmNAC010	0	0	0	0
PmNAC011	2.97	5.09	53.28	35.39
PmNAC012	0.39	0.46	0	0
PmNAC013	1.77	0.33	0.47	0
PmNAC014	11.56	13.21	13.58	15.63
PmNAC015	0	0	0	0
PmNAC016	0	0	0	0
PmNAC017	0	0	0	0
PmNAC018	50.65	46.51	31.94	68.57
PmNAC019	0	1.75	91.14	113.05
PmNAC020	0	0	0	0
PmNAC021	0	0	0	0
PmNAC022	0	0	0	0
PmNAC023	0.94	0	0.24	2.01
PmNAC024	0	0	0	0.68
PmNAC025	0.19	0.92	0	0.21
PmNAC026	107.05	124.56	127.49	159.84
PmNAC027	5.46	5.96	6.73	3.56
PmNAC028	36.64	44.14	70.55	75.92
PmNAC029	0	0	0	0
PmNAC030	0.46	0.61	0.68	2.23
PmNAC031	0	0	0	0
PmNAC032	42.93	51.12	60.69	27.54
PmNAC033	76.32	165.26	353.65	586.41
PmNAC034	0	0	0	0
PmNAC035	0	0	0.1	1.58
PmNAC036	0	0	0	0
PmNAC037	57.6	58.52	62.06	104.98
PmNAC038	0	0	0	0
PmNAC039	13.23	31.07	28.12	71.28
PmNAC040	16.48	6.37	57.23	23.79
PmNAC041	9.84	16.29	14.46	15.14
PmNAC042	0.25	0.33	0.75	0.28
PmNAC043	48.85	34.06	28.66	87.07
PmNAC044	3.19	2.05	1.74	1.77
PmNAC045	15.9	11.88	18.65	28.4
PmNAC046	0	0	0	0
PmNAC047	0	0	0	0
PmNAC048	0.76	1.71	1.9	4.18
PmNAC049	0	0	0	0
PmNAC050	0.45	0	0.1	0
PmNAC051	0	0	0	0
PmNAC052	0.2	1.05	0	0
PmNAC053	0	0	0	0
PmNAC054	2.21	3	1.06	4.22
PmNAC055	0	0	0	0
PmNAC056	0	0	0	0
PmNAC057	0.09	0.11	0.7	0.2
PmNAC058	2.17	3.94	0.42	0.14
PmNAC059	1.55	3.08	2.01	2.45
PmNAC060	0.88	0.14	0.17	0.85
PmNAC061	14.52	9.72	7.93	10.19
PmNAC062	1.44	1.89	5.21	4.36
PmNAC063	28.7	39.7	30.15	33.58
PmNAC064	0.91	1.05	1.38	1.01
PmNAC065	0	0	0	0
PmNAC066	0.28	0	0	0
PmNAC067	0	0.89	0.45	0.61
PmNAC068	0.08	2.82	8.32	18.09
PmNAC069	0	0	0	0.05
PmNAC070	0	0	0	0
PmNAC071	0	0	0	0
PmNAC072	0.17	0.11	0	0.55
PmNAC073	0	0	0	0
PmNAC074	0	0	0	0.6
PmNAC075	0.09	1.97	0	5.47
PmNAC076	0	0	0	0
PmNAC077	0.08	0	0	0
PmNAC078	0.35	0	0	0
PmNAC079	0	0	0	0
PmNAC080	0	0	0	0
PmNAC081	3.33	3.62	11.03	20.66
PmNAC082	7.32	11.26	4.94	8.16
PmNAC083	3.77	5.62	7.7	8.22
PmNAC084	28.53	36.94	59.75	84.55
PmNAC085	2.33	10.79	4.15	13.39
PmNAC086	0	0	0	0
PmNAC087	0	0	0	0
PmNAC088	2.76	2.99	0.99	8.09
PmNAC089	0	0.39	0	0.56
PmNAC090	0	0	0	0
PmNAC091	9.25	13.18	19.05	30.51
PmNAC092	0	0	0	0
PmNAC093	0.52	0.23	11.92	16.67
PmNAC094	0	0	0	0
PmNAC095	1.51	2.84	3.1	3.95
PmNAC096	0	0	0	0
PmNAC097	0	0.71	0.79	0.4
PmNAC098	10.27	17.57	19.08	33.71
PmNAC099	0	0	0	0
PmNAC100	18.81	0	0	0
PmNAC101	15.77	17.83	20.89	27.17
PmNAC102	1.61	1.7	0.71	0.96
PmNAC103	0	0	0	0
PmNAC104	0	0	0	0
PmNAC105	0.09	0.36	0.41	0
PmNAC106	0.05	0	0.12	0
PmNAC107	0.1	0	0.11	0.23
PmNAC108	114.82	123.66	141.95	159.74
PmNAC109	11	9.49	9.87	6.77
PmNAC110	0.34	0.75	0	0.25
PmNAC111	0	0	0	0
PmNAC112	41.76	36.67	52.89	17.24
PmNAC113	1.09	2.85	25.65	31.17
PmNAC114	0	0	0	0
PmNAC115	0.17	0	0	0
PmNAC116	8.19	11.42	11.8	12.38
PmNAC117	0	0	0	0
PmNAC118	0	0	0	0
PmNAC119	0	0	0	0
PmNAC120	29	30.11	24.4	33.41
PmNAC121	0	0	0	0.86
PmNAC122	0	0	0	0
PmNAC123	0	0	0.09	0
PmNAC124	0	0	0	0
PmNAC125	0	0	0.25	0
PmNAC126	0	0	0	0.14
PmNAC127	0	0	0	0
PmNAC128	3.74	5.05	16.92	31.11
PmNAC129	0	0	0	0
PmNAC130	0	0.15	0	0
PmNAC131	0.51	1.07	3.36	2.48
PmNAC132	1.81	2.81	2.87	3.32
PmNAC133	0	0	0	0
PmNAC134	0	0	0	0
PmNAC135	8.96	5.77	1.07	3.68
PmNAC136	0	0	0	0
PmNAC137	0	0	0	0
PmNAC138	0	0	0.43	0
PmNAC139	0	0	0	0.22
PmNAC140	0	0	0	0
PmNAC141	3.87	2.69	4.96	6.92
PmNAC142	0	0.62	0.23	1.63
PmNAC143	0	0	0	0
PmNAC144	0	0	0	0
PmNAC145	0	0	0	0
PmNAC146	0	0	0	0
PmNAC147	3.54	0.71	2.02	1.56
PmNAC148	129.83	102.33	76.43	88.23
PmNAC149	0	0	0	0.21
PmNAC150	0.5	2.55	1.92	3.25
PmNAC151	0	0	0	0
PmNAC152	0.23	0	0.09	1.19
PmNAC153	0	0	0.75	0
PmNAC154	0.69	1.17	0	2.32
PmNAC155	17.23	0.27	0.33	0.8
PmNAC156	0	0.21	0.17	5.72
PmNAC157	0	0	0	0.39
PmNAC158	8.09	13.85	9.34	8.63
PmNAC159	0.13	0	0	0
PmNAC160	4.33	5.73	11.6	23.64
PmNAC161	30.8	62.19	19.19	42.23
PmNAC162	0.34	0.79	28.31	41.86
PmNAC163	0	0.16	1.29	4.38
PmNAC164	0	0	0	0
PmNAC165	0	0.53	0.03	0
PmNAC166	0	0	0	0
PmNAC167	0.11	0.44	0	0
PmNAC168	0	0	0	0
PmNAC169	0	0	0	0
PmNAC170	26.48	22.55	24.46	58.37
PmNAC171	0	0	0	0
PmNAC172	11.31	13.94	19.4	22.49
PmNAC173	0	0	0	0
PmNAC174	33.78	14.75	17.41	3.39
PmNAC175	16.83	24.91	26.5	38.97
PmNAC176	13.29	17.12	11.08	8.26
PmNAC177	0.98	0.29	0.84	0
PmNAC178	0	0	0	0
PmNAC179	0	0	0.49	0
PmNAC180	0	0	0.1	0.59

## Sheet: Table S6
Table S6. The gene ID of NAC members from Arabidopsis thaliana.
Gene name	Gene ID
ANAC001	AT1G01010.1
ANAC002	AT1G01720.1
ANAC003	AT1G02220.1
ANAC004	AT1G02230.1
ANAC005	AT1G02250.1
ANAC006	AT1G03490.1
ANAC007	AT1G12260.1
ANAC008	AT1G25580.1
ANAC009	AT1G26870.1
ANAC010	AT1G28470.1
ANAC011	AT1G32510.1
ANAC012	AT1G32770.1
ANAC013	AT1G32870.1
ANAC014	AT1G33060.1
ANAC015	AT1G33280.1
ANAC016	AT1G34180.1
ANAC017	AT1G34190.1
ANAC018	AT1G52880.1
ANAC019	AT1G52890.1
ANAC020	AT1G54330.1
ANAC021	AT1G56010.1
ANAC022	AT1G56010.2
ANAC023	AT1G60280.1
ANAC024	AT1G60350.1
ANAC025	AT1G61110.1
ANAC026	AT1G62700.1
ANAC027	AT1G64105.1
ANAC028	AT1G65910.1
ANAC029	AT1G69490.1
ANAC030	AT1G71930.1
ANAC031	AT1G76420.1
ANAC032	AT1G77450.1
ANAC033	AT1G79580.1
ANAC034	AT2G02450.1
ANAC035	AT2G02450.2
ANAC036	AT2G17040.1
ANAC037	AT2G18060.1
ANAC038	AT2G24430.1
ANAC039	AT2G24430.2
ANAC040	AT2G27300.1
ANAC041	AT2G33480.1
ANAC042	AT2G43000.1
ANAC043	AT2G46770.1
ANAC044	AT3G01600.1
ANAC045	AT3G03200.1
ANAC046	AT3G04060.1
ANAC047	AT3G04070.1
ANAC048	AT3G04420.1
ANAC049	AT3G04430.1
ANAC050	AT3G10480.1
ANAC051	AT3G10490.1
ANAC052	AT3G10490.2
ANAC053	AT3G10500.1
ANAC054	AT3G15170.1
ANAC055	AT3G15500.1
ANAC056	AT3G15510.1
ANAC057	AT3G17730.1
ANAC058	AT3G18400.1
ANAC059	AT3G29035.1
ANAC060	AT3G44290.1
ANAC061	AT3G44350.1
ANAC062	AT3G49530.1
ANAC063	AT3G55210.1
ANAC064	AT3G56530.1
ANAC065	AT3G56560.1
ANAC066	AT3G61910.1
ANAC067	AT4G01520.1
ANAC068	AT4G01540.1
ANAC069	AT4G01550.1
ANAC070	AT4G10350.1
ANAC071	AT4G17980.1
ANAC072	AT4G27410.2
ANAC073	AT4G28500.1
ANAC074	AT4G28530.1
ANAC075	AT4G29230.1
ANAC076	AT4G36160.1
ANAC077	AT5G04400.1
ANAC078	AT5G04410.1
ANAC079	AT5G07680.1
ANAC080	AT5G07680.2
ANAC081	AT5G08790.1
ANAC082	AT5G09330.1
ANAC083	AT5G13180.1
ANAC084	AT5G14000.1
ANAC085	AT5G14490.1
ANAC086	AT5G17260.1
ANAC087	AT5G18270.1
ANAC088	AT5G18300.1
ANAC089	AT5G22290.1
ANAC090	AT5G22380.1
ANAC091	AT5G24590.2
ANAC092	AT5G39610.1
ANAC093	AT5G39690.1
ANAC094	AT5G39820.1
ANAC095	AT5G41090.1
ANAC096	AT5G46590.1
ANAC097	AT5G50820.1
ANAC098	AT5G53950.1
ANAC099	AT5G56620.1
ANAC100	AT5G61430.1
ANAC101	AT5G62380.1
ANAC102	AT5G63790.1
ANAC103	AT5G64060.1
ANAC104	AT5G64530.1
ANAC105	AT5G66300.1

## Sheet: Table S7
Table S7. Sequences of primers used in qRT-PCR.
Gene Name	Forward primer sequence (5′ → 3′)	Reverse primer sequence (5′ → 3′)
PmNAC001	CACAGGCCAAGGAAGATAATG	TTTGCCTCCTGAGCTACT
PmNAC007	GGTCAAGATGGAGGAGCAC	GTACTGGCTGGAGTAGAACA
PmNAC023	CGGTACACCATTGAACACA	TTTCATTTCGGCGAAGGATT
PmNAC041	GCGCTACCTTCAATTCCG	GTCGCATAACCATATTCAGGAC
PmNAC091	GAAGGAATGTCAAGTCAGCC	TTCTCCAATGCCCAGTCAC
PmNAC093	GTTGTTCTACGCCGCTAAT	CATGAATCGCCTCTTGTGC
PmNAC154	GGGCTTCTGGATTTGCTCA	TTTCGCAGAACTTCAACGC
PmNAC155	CACCTCTCAAGGTACATGC	GGTGGTTCTGCTCTTGTAG
PmNAC172	GTTCCTATTTCTGGAGCACG	TTATCAGGCCCAGATGCTACA
PmNAC176	CAATGGCAGTCATCCCAATAG	GGCAAGGGCTGGTTATTAG
Pmactin	GGCATCACACCTTCTACAAC	TCTCGAACATGATCTGGGTC
